# Supplementary material for: Characterization of faecal microbial communities of dairy cows fed diets containing ensiled Moringa oleifera fodder
Source: Sci Rep. 2017 Jan 30;7:41403. doi: 10.1038/srep41403 (PMC5278366; doi:10.1038/srep41403)
Supplement: Supplementary Table S3 [file srep41403-s2.xls]

## Sheet: Table S3
Sequence composition of each sample at each level in the Greengenes database
Sample Name	Effective Tags	Taxon Tag	Unclassified Tags	Unique Tag	OUT number	Aligned counts at each level								Aligned percentages at each level
						Kingdom	Phylum	Class	Order	Family	Genus	Species		Kingdom	Phylum	Class	Order	Family	Genus	Species
C1	38850	35911	0	2939	842	35911	35712	35591	35584	27375	11056	355		1	0.9945	0.9911	0.9909	0.7623	0.3079	0.0099
C2	38252	36071	0	2181	739	36071	35972	35775	35769	30601	16035	268		1	0.9973	0.9918	0.9916	0.8484	0.4445	0.0074
C3	32313	30567	0	1746	795	30567	30342	30319	30314	24791	8833	283		1	0.9926	0.9919	0.9917	0.811	0.289	0.0093
C4	41727	39084	0	2643	771	39084	38851	38761	38746	30765	11225	662		1	0.994	0.9917	0.9914	0.7872	0.2872	0.0169
C5	30324	28027	0	2297	706	28027	27898	27874	27870	22506	9954	589		1	0.9954	0.9945	0.9944	0.803	0.3552	0.021
C6	37906	35672	0	2234	789	35672	35473	34950	34899	28922	14718	359		1	0.9944	0.9798	0.9783	0.8108	0.4126	0.0101
C7	33805	31596	0	2209	754	31596	31396	31333	31328	25070	10226	374		1	0.9937	0.9917	0.9915	0.7935	0.3236	0.0118
C8	35990	33539	0	2451	761	33539	33281	33118	33110	26865	10495	393		1	0.9923	0.9874	0.9872	0.801	0.3129	0.0117
L1	30246	28705	0	1541	667	28705	28617	28523	28520	22775	11114	504		1	0.9969	0.9937	0.9936	0.7934	0.3872	0.0176
L2	36993	34737	0	2256	672	34737	34491	34425	34420	29607	16118	247		1	0.9929	0.991	0.9909	0.8523	0.464	0.0071
L3	36434	33763	0	2671	717	33763	33510	33483	33479	26926	9863	244		1	0.9925	0.9917	0.9916	0.7975	0.2921	0.0072
L4	34647	32510	0	2137	667	32510	32368	32167	32167	26644	12274	422		1	0.9956	0.9894	0.9894	0.8196	0.3775	0.013
L5	30578	28398	0	2180	814	28398	28164	28120	28103	21873	8671	160		1	0.9918	0.9902	0.9896	0.7702	0.3053	0.0056
L6	37944	35494	0	2450	784	35494	35329	35229	35222	28044	11995	879		1	0.9954	0.9925	0.9923	0.7901	0.3379	0.0248
L7	34218	31690	0	2528	585	31690	31554	31530	31529	26196	11447	230		1	0.9957	0.995	0.9949	0.8266	0.3612	0.0073
L8	38763	35880	0	2883	781	35880	35658	35506	35490	28581	12105	174		1	0.9938	0.9896	0.9891	0.7966	0.3374	0.0048
L9	31292	29172	0	2120	761	29172	28996	28813	28807	23990	12097	227		1	0.994	0.9877	0.9875	0.8224	0.4147	0.0078
L10	36413	34751	0	1662	519	34751	34690	34677	34676	30316	14057	1017		1	0.9982	0.9979	0.9978	0.8724	0.4045	0.0293
L11	40776	38107	0	2669	849	38107	37764	37519	37511	30084	13977	281		1	0.991	0.9846	0.9844	0.7895	0.3668	0.0074
L12	41418	38586	0	2832	779	38586	38406	37886	37877	30954	14452	228		1	0.9953	0.9819	0.9816	0.8022	0.3745	0.0059
H1	36572	34797	0	1775	566	34797	34685	34664	34664	29310	12752	563		1	0.9968	0.9962	0.9962	0.8423	0.3665	0.0162
H2	43732	40622	0	3110	759	40622	40279	40253	40250	32607	11342	272		1	0.9916	0.9909	0.9908	0.8027	0.2792	0.0067
H3	42307	39406	0	2901	822	39406	39158	38218	38209	30644	15479	614		1	0.9937	0.9699	0.9696	0.7776	0.3928	0.0156
H4	42692	39681	0	3011	780	39681	39298	39274	39272	31655	10995	193		1	0.9903	0.9897	0.9897	0.7977	0.2771	0.0049
H5	36697	34520	0	2177	763	34520	34265	34165	34162	27432	9896	439		1	0.9926	0.9897	0.9896	0.7947	0.2867	0.0127
H6	32927	31335	0	1592	693	31335	31218	31189	31185	25587	11257	1046		1	0.9963	0.9953	0.9952	0.8166	0.3592	0.0334
H7	39988	36998	0	2990	624	36998	36909	36895	36894	31541	17100	569		1	0.9976	0.9972	0.9972	0.8525	0.4622	0.0154
H8	38037	35895	0	2142	630	35895	35696	35569	35568	30311	14307	448		1	0.9945	0.9909	0.9909	0.8444	0.3986	0.0125
H9	36781	33882	0	2899	647	33882	33723	33699	33691	27490	10631	258		1	0.9953	0.9946	0.9944	0.8113	0.3138	0.0076
H10	35341	32903	0	2438	828	32903	32680	32404	32393	25119	10342	684		1	0.9932	0.9848	0.9845	0.7634	0.3143	0.0208
Note：Taxon Tag, the annotated Effective Tags in the Greengenes database; Unclassified Tags, annotated as chloroplast or mitochondria candidates.
