# Supplementary material for: Characterization of faecal microbial communities of dairy cows fed diets containing ensiled Moringa oleifera fodder
Source: Sci Rep. 2017 Jan 30;7:41403. doi: 10.1038/srep41403 (PMC5278366; doi:10.1038/srep41403)
Supplement: Supplementary Table S4 [file srep41403-s3.xls]

## Sheet: A
Thirteen Phyla-level taxa were identified in the feces of dairy cows
Sample	Firmicutes	Bacteroidetes	Spirochaetes	Proteobacteria	Verrucomicrobia	Tenericutes	Actinobacteria	Euryarchaeota	Cyanobacteria	Fibrobacteres	TM7	Elusimicrobia	Lentisphaerae	Others
C1	0.591045	0.336109	0.0353931	0.0057364	0.00231127	0.0140625	0.00133664	0.00242266	0.00258974	0.00183788	0.00150372	8.35399e-05	2.78466e-05	0.00554148
C2	0.478556	0.40728	0.0747415	0.021125	0.00121982	0.0065981	0.00149705	0.00352083	0.00152477	0.000166339	0.00102575	0	0	0.00274459
C3	0.672948	0.252037	0.0261393	0.00314064	0.00487454	0.0140675	0.00114503	0.0141656	0.00199562	0	0.00202833	9.81451e-05	0	0.00736088
C4	0.661575	0.278733	0.0131512	0.00248183	0.00542421	0.010132	0.0121789	0.00555214	0.000665234	0.00166308	0.00245625	0	2.55859e-05	0.00596152
C5	0.538124	0.381846	0.0159132	0.00563742	0.0170193	0.00909837	0.0065651	0.00385343	0.00827773	0.00681486	0.00203375	0.000214079	0	0.0046027
C6	0.475107	0.362637	0.10305	0.0208847	0.00647567	0.013484	0.00159789	0.00109329	0.00703633	0.00190626	0.000392465	0.000756896	0	0.00557861
C7	0.572921	0.369857	0.0210786	0.00550703	0.00237372	0.0102861	0.00689961	0.000981137	0.00155083	0.00120268	0.000981137	0	3.16496e-05	0.00632992
C8	0.533409	0.389159	0.0432929	0.00447241	0.002594	0.0117475	0.00441277	0.000894481	0.00116283	0.000775217	0.000387608	0	0	0.00769254
L1	0.607246	0.308831	0.0510364	0.00724612	0.00278697	0.00843059	0.00163735	0.0063752	0.000348371	0	0.00299599	0	0	0.00306567
L2	0.405562	0.395515	0.173964	0.00500907	0.0011803	0.00647724	0.000287877	0.00267726	0.000777269	0	0.00146818	0	0	0.00708179
L3	0.546278	0.390339	0.0144537	0.0127358	0.00349495	0.0140094	0.00550899	0.00423541	0.000118473	0	0.0013032	0	2.96182e-05	0.00749341
L4	0.547124	0.366995	0.030852	0.0341741	0.00243002	0.0109505	0.000861273	0.000830514	0.000461396	0	0.000953553	0	0	0.00436789
L5	0.544581	0.382773	0.0315163	0.0139446	0.000739489	0.0121487	0.00147898	0.00193676	0.00133812	0.000316924	0.000915557	3.52137e-05	3.52137e-05	0.00824002
L6	0.539021	0.388883	0.0256663	0.00442328	0.00143686	0.0128191	0.0148476	0.00416972	0.0010706	0	0.00301459	0	0	0.00464867
L7	0.531114	0.381224	0.00634269	0.0618492	0.00022089	0.0132534	0.000189334	0.000568003	9.46671e-05	3.15557e-05	0.000820448	0	0	0.00429157
L8	0.514353	0.412347	0.0328038	0.0141862	0.00479376	0.00986622	0.000613155	0.00214604	0.000668896	0.0016165	0.00041806	0	0	0.00618729
L9	0.486871	0.357192	0.11607	0.0102153	0.00281091	0.00935829	0.000102838	0.0011655	0.0071644	0.00178253	0.0011655	6.85589e-05	0	0.00603318
L10	0.648816	0.290524	0.00492072	0.0278553	0.000316538	0.00742425	0.0158557	0.00103594	0	0	0.00149636	0	0	0.00175535
L11	0.474322	0.380429	0.0979085	0.00682289	0.00850237	0.0128323	0.00196814	0.000656047	0.00616685	0.000498596	0.000734773	0.000157451	0	0.00900097
L12	0.446794	0.449438	0.0631317	0.00932981	0.00748976	0.00927798	0.00033691	0.000725652	0.00443166	0.00292852	0.0014513	0	0	0.0046649
H1	0.666006	0.285657	0.0122137	0.0141966	0.000804667	0.00913872	0.00393712	0.00298876	0	0	0.00183924	0	0	0.00321867
H2	0.563512	0.376816	0.014278	0.00873911	0.00583428	0.0131456	0.00428339	0.00248634	0.000689282	0	0.00177244	0	0	0.0084437
H3	0.490281	0.294549	0.016901	0.166345	0.00309598	0.00977009	0.000735929	0.00152261	0.00870426	0.0013196	0.00048216	0	0	0.00629346
H4	0.57113	0.359064	0.0178675	0.0169855	0.00451098	0.0112144	0.00274691	0.00365414	0.000907235	0	0.00226809	0	0	0.00965197
H5	0.586559	0.339832	0.0217845	0.0174392	0.00191194	0.0162514	0.00301275	0.00359212	0.000926999	0	0.00130359	0	0	0.00738702
H6	0.621222	0.32928	0.0153183	0.00481889	0.00258497	0.0107867	0.00475507	0.00280836	0.000414872	6.38264e-05	0.00421254	0	0	0.00373384
H7	0.395075	0.520569	0.0520028	0.00670307	0.00127034	0.00818963	0.0110276	0.0013244	2.70285e-05	0	0.00140548	0	0	0.00240554
H8	0.570804	0.33208	0.059284	0.0169662	0.00111436	0.00955565	0.00086363	0.00284162	0.000139295	0	0.000807912	0	0	0.00554395
H9	0.551561	0.378608	0.0227554	0.0246148	0.00129862	0.0119532	0.00324656	0.000590284	0.000147571	0	0.000531256	0	0	0.00469276
H10	0.544206	0.375224	0.034161	0.00720299	0.00404218	0.0106981	0.00747652	0.00230982	0.00544023	0.00148923	0.000607847	0.000364708	0	0.0067775

## Sheet: B
The top 35 Genus-level taxa were identified in the feces of dairy cows
Sample	5-7N15	Treponema	CF231	Ruminococcus	Prevotellaceae-Prevotella	YRC22	Oscillospira	Coprococcus	Clostridium	Roseburia	Paraprevotellaceae-Prevotella	Succinivibrio	Sarcina	Dorea	Anaerovibrio	Bifidobacterium	Paludibacter	Akkermansia	Parabacteroides	Acinetobacter	SMB53	Anaeroplasma	Phascolarctobacterium	Ruminobacter	Blautia	Bacillus	Lachnospira	Methanobrevibacter	Halomonas	Coprobacillus	Paenibacillus	Anaerostipes	rc4-4	Fibrobacter	Eubacterium	Others
C1	0.0399877	0.0351703	0.0260923	0.0409902	0.0470051	0.0238089	0.0157333	0.0161789	0.0160675	0.00133664	0.00593133	0	2.78466e-05	0.00598702	0.000529086	0.000918938	0.0020885	0.00225558	0.00114171	0	0.00236696	0.00158726	0.000445546	0	0.00150372	0.00314667	0.000584779	0.0020885	0.000612626	5.56932e-05	0.00189357	0.000556932	5.56932e-05	0.00183788	0.000139233	0.701874
C2	0.106096	0.0747415	0.0369549	0.0163289	0.0425272	0.0126417	0.011117	0.0224003	0.0122259	0.0109229	0.0235646	0.0164675	0.00271686	0.00596047	0.00718028	0.00133071	0.00210696	0.00121982	0.00446342	0	0.00368717	0.00135843	0.000138616	0.000776247	0.00266142	0.00163566	0.00296637	0.00316043	0.000582185	0.00127526	0.00121982	0.00235646	0.000831693	0.000166339	0.000166339	0.56605
C3	0.0484182	0.0261393	0.0158995	0.0497595	0.00866948	0.00922564	0.0132823	0.0173062	0.0265646	0.00376223	0.00860405	0	0.000490725	0.00775346	0.00045801	3.2715e-05	0.00287892	0.00487454	0.00340236	3.2715e-05	0.00448196	0.00294435	0.00212648	6.543e-05	0.00310793	0.00170118	0.00278078	0.0125626	0.0006543	0.00127589	0.00117774	0.000556155	0.000425295	0	3.2715e-05	0.718553
C4	0.0362041	0.0127162	0.0286306	0.0322894	0.014149	0.0167076	0.0211851	0.0162215	0.0225668	0.0076246	0.00593593	0.00056289	0.00419609	0.00460547	0.00133047	0.00954355	0.00322383	0.00534746	0.00276328	0	0.00788046	0.00452871	0.0021748	0	0.00332617	0.00237949	0.000793163	0.00404257	0.000614062	0.000153516	0.0018166	0.000767578	0.000102344	0.00166308	0.000332617	0.723621
C5	0.0551611	0.0158062	0.0337175	0.0309345	0.0542691	0.0145217	0.0102401	0.0160916	0.0234417	0.00417455	0.01181	0.00153423	0.000677918	0.00867021	0.00335391	0.00520926	0.00528062	0.0170193	0.00403183	0	0.00417455	0.00203375	0.000999037	3.56799e-05	0.00128448	0.00192671	0.00139152	0.00324687	0.000463838	0.000499518	0.00110608	0.000570878	3.56799e-05	0.00681486	0.000428159	0.659043
C6	0.0652613	0.102966	0.0600191	0.0205764	0.0277248	0.0138484	0.0141848	0.0179132	0.00622337	0.0125589	0.00703633	0.00860619	0.00417695	0.00367235	0.00339202	0.00134559	0.00322382	0.00644763	0.00204642	0	0.000981162	0.00232675	0.00356022	0.00313972	0.00190626	0.000644763	0.00529827	0.00100919	0.000112133	0.00190626	0.000420498	0.00128953	0.000869029	0.00190626	0.000140166	0.593266
C7	0.0824155	0.020952	0.0327573	0.0225978	0.0164894	0.0158564	0.0143689	0.0157931	0.0158881	0.0123433	0.00860868	0.00227877	0.0119002	0.00275351	0.00240537	0.00655146	0.00462084	0.00234207	0.00414609	3.16496e-05	0.00208887	0.0039562	0.00240537	0.000411444	0.00139258	0.00145588	0.00313331	0.00075959	0.00072794	0.000379795	0.00120268	0.00183568	0.000158248	0.00120268	0.000316496	0.683473
C8	0.0926682	0.0431438	0.0202153	0.0202451	0.0164585	0.0169355	0.0162199	0.0143713	0.00679806	0.00983929	0.00530725	0.000596321	0.000655953	0.00277289	0.00125227	0.00402516	0.00691732	0.00256418	0.00587376	0	0.00161007	0.00348848	0.00187841	0.000268344	0.00131191	0.00196786	0.00292197	0.000506873	0.000417424	0.00161007	0.00128209	0.000894481	0.00113301	0.000775217	5.96321e-05	0.693014
L1	0.0461592	0.0510016	0.0343843	0.0472392	0.0191604	0.0162341	0.0204146	0.016687	0.0183243	0.00477269	0.0125414	0.00435464	0.00874412	0.00484236	0.0140742	0.000801254	0.00191604	0.00275213	0.00289148	0	0.010277	0.00236893	0.000696743	0.000209023	0.00355339	0.00989375	0.00407594	0.0048772	0.000313534	0.00118446	0.00574813	0.000383209	0.000418046	0	0.000313534	0.628392
L2	0.0819299	0.173964	0.043268	0.0188272	0.0390938	0.0270893	0.0119181	0.0077439	0.00780148	0.00607421	0.00316665	0.00227423	0.0042318	0.00230302	0.00198635	0	0.00195757	0.0011803	0.00371362	2.87877e-05	0.00143939	0.00192878	0.00388635	0.000201514	0.0016409	0.00181363	0.0014106	0.0025909	5.75755e-05	0.00103636	0.0016409	0.00135302	0.00120909	0	0	0.541238
L3	0.0858928	0.0144537	0.0385925	0.0188372	0.0131505	0.0111957	0.0144537	0.0105441	0.010396	0.00426502	0.00773036	0.0013032	0.000266564	0.00313953	0.00082931	0.00485739	0.00592364	0.00337648	0.003258	0	0.0040577	0.00426502	0.00619021	0.00103664	0.00222137	0.00139206	0.00180671	0.00364304	0.000355419	0.000651601	0.000740456	0.00136244	0.000148091	0	0.000621983	0.719042
L4	0.0997232	0.030852	0.022024	0.0241157	0.0171947	0.0218394	0.0139342	0.0139034	0.0120578	0.0217472	0.00461396	0.0199938	0.00569056	0.00406029	0.00815134	0.000738234	0.00332205	0.00239926	0.00332205	3.07598e-05	0.00366041	0.00461396	0.00190711	0.00587512	0.00362965	0.00261458	0.00415257	0.000738234	0.000584436	0.00230698	0.00196863	0.00289142	0.00153799	0	0.000276838	0.633528
L5	0.0811325	0.0314107	0.0228537	0.0305303	0.0132052	0.00989506	0.0169026	0.0159518	0.0104233	0.00609198	0.00915557	0.00165505	0.00341573	0.00260582	0.0010212	0.00109163	0.00250018	0.00056342	0.00397915	0	0.00225368	0.00323966	0.00440172	0.00686668	0.00161983	0.00133812	0.00151419	0.00172547	0.00084513	0.000598634	0.000985985	0.00271146	0.00228889	0.000316924	0	0.704909
L6	0.0553051	0.0254973	0.0369922	0.030963	0.0417817	0.024962	0.0120865	0.0101989	0.0120302	0.00673353	0.00819857	0.00174677	0.00169043	0.00712797	0.0046205	0.0141714	0.00428241	0.00135234	0.00388798	2.81738e-05	0.00126782	0.0039725	0.00242294	2.81738e-05	0.00228208	0.00349355	0.00115512	0.00304277	0.000817039	0.00380346	0.0027892	0.000478954	0.000140869	0	0.000422607	0.670226
L7	0.106248	0.00634269	0.0196276	0.0339855	0.00801515	0.0180814	0.0138845	0.0123067	0.00463869	0.0187125	0.00700536	0.0145472	0.00889871	0.00564847	0.00258757	3.15557e-05	0.00444935	0.00022089	0.00514358	0	0.00145156	0.00479647	0.00227201	0.0400126	0.00410224	0.00135689	0.00189334	0.000536447	0.00044178	0.00224045	0.00148312	0.00160934	0.00296624	3.15557e-05	3.15557e-05	0.644399
L8	0.0943701	0.0326644	0.0365942	0.0264493	0.0264771	0.013796	0.0147157	0.0102007	0.0138239	0.00666109	0.00688406	0.00365106	0.00387402	0.0027592	0.000975474	0.000445931	0.0059922	0.00479376	0.00225753	0	0.0014214	0.0037068	0.00660535	0.000919732	0.00125418	0.000696767	0.00158863	0.00183946	0.000557414	0.000473802	0.00041806	0.00119844	0.00039019	0.0016165	0	0.669928
L9	0.0745578	0.116036	0.0388386	0.0417181	0.0295146	0.0203963	0.0121006	0.0124092	0.00586179	0.0108323	0.00723296	0.00253668	0.000719868	0.00308515	0.00346222	0	0.00191965	0.00277664	0.00185109	0	0.00109694	0.00263952	0.00719868	0.00147402	0.0013369	0.000651309	0.00178253	0.00102838	0.000137118	0.00140546	0.000411353	0.00102838	0.00174825	0.00178253	6.85589e-05	0.590361
L10	0.0678254	0.00489195	0.0125752	0.0609767	0.00250353	0.0208627	0.0165751	0.0175822	0.0104745	0.0324019	0.00284884	0.0178124	0.0317689	0.0127766	0.0120572	0.0155103	0.000920837	0.000258985	0.00529481	2.87762e-05	0.00607177	0.00394233	8.63285e-05	0.00540992	0.0103019	0.00454663	0.00492072	0.000690628	0.000172657	0.00362579	0.00333803	0.00126615	0.00146758	0	0.00310782	0.605105
L11	0.0873593	0.0968851	0.0353478	0.0230929	0.0177133	0.012045	0.012806	0.0109166	0.00645551	0.00705907	0.00561577	0.000577322	0.00532711	0.0027554	0.00141706	0.00157451	0.00320151	0.00813499	0.00209935	0.000157451	0.00160076	0.00299158	0.00480227	0.00183693	0.00115464	0.00125961	0.000761015	0.000472354	0.000708531	0.00041987	0.000656047	0.00220432	0.000524838	0.000498596	2.62419e-05	0.639541
L12	0.0623283	0.063028	0.0537241	0.0225211	0.051288	0.0209662	0.0135801	0.0105738	0.00655678	0.00588296	0.00769709	0.00334318	0.00178821	0.00163272	0.00178821	0	0.00458716	0.00741201	0.00334318	0	0.00103665	0.00290261	0.0103665	0.00129581	0.000855232	0.00101073	0.00163272	0.000647903	0.00033691	0.00033691	0.000570155	0.00184005	0.000932981	0.00292852	5.18323e-05	0.631213
H1	0.0662988	0.0122137	0.0325028	0.045435	0.00718453	0.010863	0.0154611	0.0117539	0.0348019	0.0233641	0.00244274	0.0119263	0.00287381	0.00862143	0.0124436	0.00321867	0.000775929	0.000804667	0.00390838	0	0.00801793	0.00442567	0.00091962	0	0.00643734	0.00238526	0.00143691	0.00183924	0.000632238	0.0143116	0.00178176	0.00109205	0.00488548	0	0.000488548	0.644452
H2	0.0863571	0.0142287	0.0235587	0.0270051	0.0130471	0.00851755	0.0132687	0.01093	0.00925607	0.0109054	0.00804983	0.00364335	9.84688e-05	0.00455418	0.000812368	0.0038649	0.00428339	0.00578504	0.00265866	0	0.00132933	0.0037172	0.00608045	0.000910836	0.00118163	0.0014278	0.000393875	0.00226478	0.000541578	0.00145241	0.00125548	0.000861602	0.00120624	0	4.92344e-05	0.726503
H3	0.0498909	0.0132721	0.0236512	0.0377861	0.0111912	0.00761305	0.0144648	0.0138558	0.00806984	0.0058113	0.0040603	0.000634421	0.0041618	0.00177638	0.000304522	0	0.00837436	0.00309598	0.00187789	0.0974471	0.0010912	0.00101507	0.00682637	0.00378115	0.00106583	0.00147186	0.000203015	0.00129422	0.0523271	0.000253768	0.00106583	0.000710552	0.00177638	0.0013196	0	0.618459
H4	0.0604823	0.0178171	0.0276455	0.0305184	0.00947557	0.0100804	0.0152214	0.01066	0.00897155	0.016683	0.00816512	0.00995439	0.000201608	0.00476298	0.00199088	0.00219249	0.0050402	0.00451098	0.00244449	0	0.00221769	0.00277211	0.00587183	0.000856833	0.00133565	0.00120965	0.000604823	0.00322573	0.000529221	0.00176407	0.00103324	0.00103324	0.00118445	0	0.000100804	0.729442
H5	0.0642526	0.0217265	0.0256373	0.0253476	0.0132677	0.0144554	0.0108053	0.0108922	0.0116744	0.0128911	0.00365006	0.0132097	0.00327346	0.003708	0.0061993	0.00249131	0.00304171	0.00188297	0.00498262	0	0.002781	0.00446118	0.00159328	0.000753187	0.00223059	0.00136153	0.002781	0.002781	0.000405562	0.00304171	0.000637312	0.00136153	0.00179606	0	0.000521437	0.720104
H6	0.0539971	0.0151588	0.0307324	0.0483485	0.0160204	0.0273496	0.011776	0.00829743	0.0157013	0.0150949	0.0033828	0.00178714	0.00810595	0.00673368	0.0155098	0.00389341	0.000925483	0.00255306	0.00210627	6.38264e-05	0.00666986	0.00367002	0.000414872	9.57396e-05	0.00644647	0.0125738	0.00319132	0.00191479	0.000287219	0.0134035	0.00791447	0.000638264	0.000319132	6.38264e-05	0.000510611	0.654348
H7	0.0597059	0.0519217	0.0940051	0.0158117	0.0425699	0.0906806	0.0111087	0.0127845	0.00348667	0.0113249	0.00764906	0.00372993	0.00902752	0.00135142	0.00216228	0.0108655	0.00148657	0.00124331	0.00267582	0	0.00281096	0.00402724	0.00118925	0.00124331	0.00189199	0.00172982	0.00400022	0.00127034	2.70285e-05	0.0013244	0.00129737	0.00108114	0.000567598	0	0.00035137	0.543597
H8	0.0664438	0.059284	0.033208	0.0304499	0.021535	0.0339602	0.0147653	0.0169104	0.0122858	0.0241538	0.00376097	0.0101685	0.00743836	0.00387241	0.00860844	0.000557181	0.00175512	0.0010865	0.00323165	0	0.00637972	0.00275804	0.000891489	0.00362167	0.00534893	0.00133723	0.0058504	0.00220086	0.00058504	0.000947207	0.000975066	0.00342666	0.00150439	0	0.000222872	0.610475
H9	0.0886311	0.0225784	0.0292486	0.0221356	0.0139307	0.00950357	0.0152293	0.0111859	0.00605041	0.00678827	0.013488	0.0137241	0.013488	0.0037483	0.000265628	0.00309899	0.00537158	0.00129862	0.00466324	0	0.00250871	0.00218405	0.00171182	0.00286288	0.00256774	0.00188891	0.0043681	0.000236114	0.000177085	0.000383685	0.0014462	0.000973968	0.000590284	0	0.000619798	0.693052
H10	0.061119	0.0340394	0.0328845	0.0333404	0.0340091	0.0116099	0.0141021	0.0144972	0.0132815	0.00565298	0.00194511	0.00346473	0.00656475	0.00267453	0.00209707	0.00708142	0.00155001	0.0039814	0.00285688	0	0.0020059	0.0023706	0.00367748	0.000334316	0.0011853	0.00227943	0.0020059	0.00179315	3.03924e-05	0.00051667	0.0016108	0.000729417	0.000395101	0.00148923	9.11771e-05	0.692733
