# Supplementary material for: Characterization of faecal microbial communities of dairy cows fed diets containing ensiled Moringa oleifera fodder
Source: Sci Rep. 2017 Jan 30;7:41403. doi: 10.1038/srep41403 (PMC5278366; doi:10.1038/srep41403)
Supplement: Supplementary Table S6 [file srep41403-s4.xls]

## Sheet: A
Significant differences between C and H groups identified at Phylum-taxa level
Genus	Taxa	mean (group H)	variance (group H)	standard error (group H)	mean (group C)	variance (group C)	standard error (group C)	p value
Methyloversatilis	k__Bacteria;p__Proteobacteria;c__Betaproteobacteria;o__Rhodocyclales;f__Rhodocyclaceae;g__Methyloversatilis;	8.56317e-05	7.33279e-08	8.56317e-05	0	0	0	0.000999001
Caulobacter	k__Bacteria;p__Proteobacteria;c__Alphaproteobacteria;o__Caulobacterales;f__Caulobacteraceae;g__Caulobacter;	7.84957e-05	6.16158e-08	7.84957e-05	0	0	0	0.000999001
Coprococcus	k__Bacteria;p__Firmicutes;c__Clostridia;o__Clostridiales;f__Lachnospiraceae;g__Coprococcus;	0.0122168	5.69655e-06	0.000754755	0.0170594	5.62815e-06	0.00083876	0.002997
Epulopiscium	k__Bacteria;p__Firmicutes;c__Clostridia;o__Clostridiales;f__Lachnospiraceae;g__Epulopiscium;	0.000313983	4.01153e-08	6.33367e-05	0.00125772	9.98711e-07	0.000353325	0.013986
Ruminococcus	k__Bacteria;p__Firmicutes;c__Clostridia;o__Clostridiales;f__Lachnospiraceae;g__Ruminococcus;	0.000135584	1.66346e-08	4.07855e-05	2.22999e-05	7.04726e-10	9.38567e-06	0.013986
rc4-4	k__Bacteria;p__Firmicutes;c__Clostridia;o__Clostridiales;f__Peptococcaceae;g__rc4-4;	0.00142363	1.75157e-06	0.000418517	0.000450458	2.06576e-07	0.000160692	0.015984
Bacteroides	k__Bacteria;p__Bacteroidetes;c__Bacteroidia;o__Bacteroidales;f__Bacteroidaceae;g__Bacteroides;	0.000560174	1.23359e-07	0.000111067	0.00121758	4.96286e-07	0.00024907	0.025974
Fibrobacter	k__Bacteria;p__Fibrobacteres;c__Fibrobacteria;o__Fibrobacterales;f__Fibrobacteraceae;g__Fibrobacter;	0.000281871	3.43286e-07	0.00018528	0.00180183	4.66265e-06	0.000763434	0.030969
Ralstonia	k__Bacteria;p__Proteobacteria;c__Betaproteobacteria;o__Burkholderiales;f__Oxalobacteraceae;g__Ralstonia;	2.14079e-05	4.58299e-09	2.14079e-05	0	0	0	0.0371076
Devosia	k__Bacteria;p__Proteobacteria;c__Alphaproteobacteria;o__Rhizobiales;f__Hyphomicrobiaceae;g__Devosia;	2.14079e-05	4.58299e-09	2.14079e-05	0	0	0	0.0371076
Roseburia	k__Bacteria;p__Firmicutes;c__Clostridia;o__Clostridiales;f__Lachnospiraceae;g__Roseburia;	0.0132729	4.42335e-05	0.00210318	0.00782727	1.85218e-05	0.00152159	0.0659341
Atopobium	k__Bacteria;p__Actinobacteria;c__Coriobacteriia;o__Coriobacteriales;f__Coriobacteriaceae;g__Atopobium;	1.78399e-05	1.20233e-09	1.09651e-05	0	0	0	0.0702624
Sutterella	k__Bacteria;p__Proteobacteria;c__Betaproteobacteria;o__Burkholderiales;f__Alcaligenaceae;g__Sutterella;	0.000117744	3.40896e-09	1.84634e-05	6.68998e-05	4.88762e-09	2.47174e-05	0.112887
Alkaliphilus	k__Bacteria;p__Firmicutes;c__Clostridia;o__Clostridiales;f__Clostridiaceae;g__Alkaliphilus;	0.000578014	4.19768e-07	0.000204882	0.000321119	5.45595e-09	2.6115e-05	0.118881
Coprobacillus	k__Bacteria;p__Firmicutes;c__Erysipelotrichi;o__Erysipelotrichales;f__Erysipelotrichaceae;g__Coprobacillus;	0.00376066	2.90195e-05	0.00170351	0.000891997	4.89944e-07	0.000247473	0.120879
Facklamia	k__Bacteria;p__Firmicutes;c__Bacilli;o__Lactobacillales;f__Aerococcaceae;g__Facklamia;	3.21119e-05	6.35112e-09	2.52014e-05	8.91997e-06	6.36527e-10	8.91997e-06	0.126545
Trichococcus	k__Bacteria;p__Firmicutes;c__Bacilli;o__Lactobacillales;f__Carnobacteriaceae;g__Trichococcus;	3.21119e-05	4.65372e-09	2.15725e-05	8.91997e-06	6.36527e-10	8.91997e-06	0.126545
Prevotella	k__Bacteria;p__Bacteroidetes;c__Bacteroidia;o__Bacteroidales;f__Paraprevotellaceae;g__Prevotella;	0.00566953	1.32249e-05	0.00115	0.00957559	3.68189e-05	0.00214531	0.130869
Veillonella	k__Bacteria;p__Firmicutes;c__Clostridia;o__Clostridiales;f__Veillonellaceae;g__Veillonella;	1.4272e-05	2.03689e-09	1.4272e-05	0	0	0	0.134277
Granulicatella	k__Bacteria;p__Firmicutes;c__Bacilli;o__Lactobacillales;f__Carnobacteriaceae;g__Granulicatella;	1.4272e-05	2.03689e-09	1.4272e-05	0	0	0	0.134277
Acholeplasma	k__Bacteria;p__Tenericutes;c__Mollicutes;o__Acholeplasmatales;f__Acholeplasmataceae;g__Acholeplasma;	1.4272e-05	6.22382e-10	7.88912e-06	0	0	0	0.134277
Ruminobacter	k__Bacteria;p__Proteobacteria;c__Gammaproteobacteria;o__Aeromonadales;f__Succinivibrionaceae;g__Ruminobacter;	0.0014272	2.11044e-06	0.000459395	0.000579798	1.1362e-06	0.000376862	0.151848
Akkermansia	k__Bacteria;p__Verrucomicrobia;c__Verrucomicrobiae;o__Verrucomicrobiales;f__Verrucomicrobiaceae;g__Akkermansia;	0.00262247	2.76882e-06	0.000526196	0.00525832	2.5895e-05	0.00179913	0.15984
Lactobacillus	k__Bacteria;p__Firmicutes;c__Bacilli;o__Lactobacillales;f__Lactobacillaceae;g__Lactobacillus;	2.14079e-05	1.18818e-09	1.09004e-05	5.79798e-05	3.97829e-09	2.22999e-05	0.164835
Sphingomonas	k__Bacteria;p__Proteobacteria;c__Alphaproteobacteria;o__Sphingomonadales;f__Sphingomonadaceae;g__Sphingomonas;	0.000153423	2.1219e-07	0.000145667	0	0	0	0.172827
Prevotella	k__Bacteria;p__Bacteroidetes;c__Bacteroidia;o__Bacteroidales;f__Prevotellaceae;g__Prevotella;	0.0182253	0.000130467	0.00361202	0.0284324	0.000298094	0.00610424	0.177822
Butyrivibrio	k__Bacteria;p__Firmicutes;c__Clostridia;o__Clostridiales;f__Lachnospiraceae;g__Butyrivibrio;	0.000410319	1.82825e-07	0.000135213	0.000722518	1.9014e-07	0.000154167	0.177822
Succinivibrio	k__Bacteria;p__Proteobacteria;c__Gammaproteobacteria;o__Aeromonadales;f__Succinivibrionaceae;g__Succinivibrio;	0.00721804	2.51722e-05	0.00158658	0.00375977	3.41556e-05	0.00206627	0.194805
gut	k__Bacteria;p__Firmicutes;c__Erysipelotrichi;o__Erysipelotrichales;f__Erysipelotrichaceae;g__gut;	0.000128448	1.50503e-08	3.87947e-05	6.68998e-05	4.16016e-09	2.28039e-05	0.196803
Phascolarctobacterium	k__Bacteria;p__Firmicutes;c__Clostridia;o__Clostridiales;f__Veillonellaceae;g__Phascolarctobacterium;	0.00291861	6.06279e-06	0.000778639	0.00171709	1.28412e-06	0.000400644	0.1998
Pseudoramibacter	k__Bacteria;p__Firmicutes;c__Clostridia;o__Clostridiales;f__Eubacteriaceae;g__Pseudoramibacter_Eubacterium;	7.13598e-06	5.09222e-10	7.13598e-06	4.01399e-05	7.79745e-09	3.12199e-05	0.1998
Sarcina	k__Bacteria;p__Firmicutes;c__Clostridia;o__Clostridiales;f__Clostridiaceae;g__Sarcina;	0.00552681	1.76517e-05	0.0013286	0.00309969	1.54972e-05	0.00139182	0.214785
BF311	k__Bacteria;p__Bacteroidetes;c__Bacteroidia;o__Bacteroidales;f__Bacteroidaceae;g__BF311;	7.13598e-06	5.09222e-10	7.13598e-06	0.00012042	8.14527e-08	0.000100904	0.222777
Anaerovibrio	k__Bacteria;p__Firmicutes;c__Clostridia;o__Clostridiales;f__Veillonellaceae;g__Anaerovibrio;	0.00503086	2.98571e-05	0.00172792	0.00248421	4.95179e-06	0.000786749	0.230769
Treponema	k__Bacteria;p__Spirochaetes;c__Spirochaetes;o__Spirochaetales;f__Spirochaetaceae;g__Treponema;	0.0262176	0.000284117	0.00533027	0.0414645	0.00100846	0.0112276	0.231768
Faecalibacterium	k__Bacteria;p__Firmicutes;c__Clostridia;o__Clostridiales;f__Ruminococcaceae;g__Faecalibacterium;	5.70878e-05	6.5633e-09	2.56189e-05	2.22999e-05	1.43219e-09	1.338e-05	0.236763
Nesterenkonia	k__Bacteria;p__Actinobacteria;c__Actinobacteria;o__Actinomycetales;f__Micrococcaceae;g__Nesterenkonia;	3.21119e-05	8.04853e-09	2.83699e-05	1.338e-05	7.04726e-10	9.38567e-06	0.24743
Blautia	k__Bacteria;p__Firmicutes;c__Clostridia;o__Clostridiales;f__Lachnospiraceae;g__Blautia;	0.00296143	4.92559e-06	0.000701825	0.00206051	6.93542e-07	0.000294436	0.256743
Jeotgalicoccus	k__Bacteria;p__Firmicutes;c__Bacilli;o__Bacillales;f__Staphylococcaceae;g__Jeotgalicoccus;	1.0704e-05	1.14575e-09	1.0704e-05	0	0	0	0.259258
Odoribacter	k__Bacteria;p__Bacteroidetes;c__Bacteroidia;o__Bacteroidales;f__Odoribacteraceae;g__Odoribacter;	0.000645806	1.68736e-07	0.000129899	0.000477218	3.45316e-08	6.56997e-05	0.278721
Bulleidia	k__Bacteria;p__Firmicutes;c__Erysipelotrichi;o__Erysipelotrichales;f__Erysipelotrichaceae;g__Bulleidia;	9.27677e-05	4.58299e-09	2.14079e-05	0.00014272	1.12756e-08	3.75427e-05	0.292707
Succiniclasticum	k__Bacteria;p__Firmicutes;c__Clostridia;o__Clostridiales;f__Veillonellaceae;g__Succiniclasticum;	5.35198e-05	6.29454e-09	2.50889e-05	9.81197e-05	7.91112e-09	3.14466e-05	0.294705
Dorea	k__Bacteria;p__Firmicutes;c__Clostridia;o__Clostridiales;f__Lachnospiraceae;g__Dorea;	0.00418168	4.85735e-06	0.000696947	0.00527616	4.81121e-06	0.000775501	0.2997
Mogibacterium	k__Bacteria;p__Firmicutes;c__Clostridia;o__Clostridiales;f__Mogibacteriaceae;g__Mogibacterium;	3.21119e-05	3.23921e-09	1.79978e-05	5.79798e-05	2.8871e-09	1.89971e-05	0.311688
Butyricicoccus	k__Bacteria;p__Firmicutes;c__Clostridia;o__Clostridiales;f__Ruminococcaceae;g__Butyricicoccus;	6.77918e-05	3.52212e-09	1.87673e-05	0.0001115	1.1071e-08	3.72005e-05	0.31968
Clostridium	k__Bacteria;p__Firmicutes;c__Clostridia;o__Clostridiales;f__Clostridiaceae;g__Clostridium;	0.0123809	7.4984e-05	0.00273832	0.0162031	5.68431e-05	0.00266559	0.328671
Sphaerochaeta	k__Bacteria;p__Spirochaetes;c__Spirochaetes;o__Sphaerochaetales;f__Sphaerochaetaceae;g__Sphaerochaeta;	3.56799e-06	1.27305e-10	3.56799e-06	1.338e-05	3.40997e-10	6.52875e-06	0.329369
Methanobrevibacter	k__Archaea;p__Euryarchaeota;c__Methanobacteria;o__Methanobacteriales;f__Methanobacteriaceae;g__Methanobrevibacter;	0.00189103	7.29318e-07	0.000270059	0.00341635	1.53889e-05	0.00138695	0.336663
Eubacterium	k__Bacteria;p__Firmicutes;c__Erysipelotrichi;o__Erysipelotrichales;f__Erysipelotrichaceae;g__Eubacterium;	0.000289007	5.50101e-08	7.41688e-05	0.000209619	2.08917e-08	5.11025e-05	0.361638
Streptococcus	k__Bacteria;p__Firmicutes;c__Bacilli;o__Lactobacillales;f__Streptococcaceae;g__Streptococcus;	3.92479e-05	3.52212e-09	1.87673e-05	6.68998e-05	6.34254e-09	2.8157e-05	0.365634
Anaerofustis	k__Bacteria;p__Firmicutes;c__Clostridia;o__Clostridiales;f__Eubacteriaceae;g__Anaerofustis;	6.42238e-05	3.62113e-09	1.90293e-05	4.01399e-05	1.97778e-09	1.57233e-05	0.380619
Dehalobacterium	k__Bacteria;p__Firmicutes;c__Clostridia;o__Clostridiales;f__Dehalobacteriaceae;g__Dehalobacterium;	4.99518e-05	4.30009e-09	2.07367e-05	0.00012488	4.21926e-08	7.26229e-05	0.388611
Moryella	k__Bacteria;p__Firmicutes;c__Clostridia;o__Clostridiales;f__Lachnospiraceae;g__Moryella;	3.21119e-05	2.10761e-09	1.45176e-05	1.78399e-05	7.27459e-10	9.53585e-06	0.408611
p-75-a5	k__Bacteria;p__Firmicutes;c__Erysipelotrichi;o__Erysipelotrichales;f__Erysipelotrichaceae;g__p-75-a5;	0.000403183	2.54752e-08	5.0473e-05	0.000481678	5.89242e-08	8.58226e-05	0.430569
Collinsella	k__Bacteria;p__Actinobacteria;c__Coriobacteriia;o__Coriobacteriales;f__Coriobacteriaceae;g__Collinsella;	0	0	0	4.45999e-06	1.59132e-10	4.45999e-06	0.444444
Acetobacter	k__Bacteria;p__Proteobacteria;c__Alphaproteobacteria;o__Rhodospirillales;f__Acetobacteraceae;g__Acetobacter;	0	0	0	4.45999e-06	1.59132e-10	4.45999e-06	0.444444
Paraprevotella	k__Bacteria;p__Bacteroidetes;c__Bacteroidia;o__Bacteroidales;f__Paraprevotellaceae;g__Paraprevotella;	0.000963357	2.89125e-07	0.000170037	0.000767117	3.3063e-07	0.000203295	0.453546
Anaeroplasma	k__Bacteria;p__Tenericutes;c__Mollicutes;o__Anaeroplasmatales;f__Anaeroplasmataceae;g__Anaeroplasma;	0.00313983	1.24816e-06	0.000353293	0.00278303	1.24541e-06	0.000394558	0.495504
Oscillospira	k__Bacteria;p__Firmicutes;c__Clostridia;o__Clostridiales;f__Ruminococcaceae;g__Oscillospira;	0.0135762	3.19657e-06	0.000565382	0.0145173	1.09211e-05	0.00116839	0.505495
Paenibacillus	k__Bacteria;p__Firmicutes;c__Bacilli;o__Bacillales;f__Paenibacillaceae;g__Paenibacillus;	0.00192315	4.54634e-06	0.000674266	0.00127556	1.89776e-07	0.000154019	0.558442
YRC22	k__Bacteria;p__Bacteroidetes;c__Bacteroidia;o__Bacteroidales;f__Paraprevotellaceae;g__YRC22;	0.0224748	0.000651581	0.00807206	0.0154806	1.78255e-05	0.00149271	0.581419
Parabacteroides	k__Bacteria;p__Bacteroidetes;c__Bacteroidia;o__Bacteroidales;f__Porphyromonadaceae;g__Parabacteroides;	0.00313269	1.10835e-06	0.000332919	0.00348771	2.18883e-06	0.000523072	0.591409
Paludibacter	k__Bacteria;p__Bacteroidetes;c__Bacteroidia;o__Bacteroidales;f__Porphyromonadaceae;g__Paludibacter;	0.00328255	6.25154e-06	0.000790667	0.00377761	2.86344e-06	0.000598272	0.633367
Sharpea	k__Bacteria;p__Firmicutes;c__Erysipelotrichi;o__Erysipelotrichales;f__Erysipelotrichaceae;g__Sharpea;	1.0704e-05	1.14575e-09	1.0704e-05	4.45999e-06	1.59132e-10	4.45999e-06	0.634201
Erysipelothrix	k__Bacteria;p__Firmicutes;c__Erysipelotrichi;o__Erysipelotrichales;f__Erysipelotrichaceae;g__Erysipelothrix;	1.0704e-05	1.14575e-09	1.0704e-05	4.45999e-06	1.59132e-10	4.45999e-06	0.634201
Ruminococcus	k__Bacteria;p__Firmicutes;c__Clostridia;o__Clostridiales;f__Ruminococcaceae;g__Ruminococcus;	0.031591	0.000102176	0.00319649	0.029146	0.000135417	0.00411427	0.647353
Methanosphaera	k__Archaea;p__Euryarchaeota;c__Methanobacteria;o__Methanobacteriales;f__Methanobacteriaceae;g__Methanosphaera;	0.000256895	5.31288e-08	7.28895e-05	0.000214079	2.10963e-08	5.13521e-05	0.647353
Adlercreutzia	k__Bacteria;p__Actinobacteria;c__Coriobacteriia;o__Coriobacteriales;f__Coriobacteriaceae;g__Adlercreutzia;	9.27677e-05	5.4317e-09	2.3306e-05	0.00012934	2.90756e-08	6.02864e-05	0.686314
Clostridium	k__Bacteria;p__Firmicutes;c__Clostridia;o__Clostridiales;f__Lachnospiraceae;g__Clostridium;	0.000271167	2.64003e-07	0.000162482	0.0001338	4.27382e-09	2.31134e-05	0.714286
CF231	k__Bacteria;p__Bacteroidetes;c__Bacteroidia;o__Bacteroidales;f__Paraprevotellaceae;g__CF231;	0.0353124	0.000439114	0.00662656	0.0317863	0.000179739	0.00473998	0.733267
Klebsiella	k__Bacteria;p__Proteobacteria;c__Gammaproteobacteria;o__Enterobacteriales;f__Enterobacteriaceae;g__Klebsiella;	8.20637e-05	6.73445e-08	8.20637e-05	4.45999e-06	1.59132e-10	4.45999e-06	0.743257
Bacillus	k__Bacteria;p__Firmicutes;c__Bacilli;o__Bacillales;f__Bacillaceae;g__Bacillus;	0.00275449	1.20345e-05	0.00109702	0.00184197	5.0738e-07	0.000251838	0.759241
Megasphaera	k__Bacteria;p__Firmicutes;c__Clostridia;o__Clostridiales;f__Veillonellaceae;g__Megasphaera;	2.49759e-05	1.14575e-09	1.0704e-05	1.78399e-05	7.27459e-10	9.53585e-06	0.764441
Turicibacter	k__Bacteria;p__Firmicutes;c__Bacilli;o__Turicibacterales;f__Turicibacteraceae;g__Turicibacter;	0.00129161	8.10737e-07	0.000284734	0.00119082	4.10628e-07	0.000226558	0.773227
Lactococcus	k__Bacteria;p__Firmicutes;c__Bacilli;o__Lactobacillales;f__Streptococcaceae;g__Lactococcus;	8.20637e-05	2.29291e-08	4.78844e-05	5.35198e-05	3.6373e-09	2.13228e-05	0.774226
Selenomonas	k__Bacteria;p__Firmicutes;c__Clostridia;o__Clostridiales;f__Veillonellaceae;g__Selenomonas;	0.00010704	2.03689e-08	4.51319e-05	8.91997e-05	1.7459e-08	4.67159e-05	0.781219
Desulfovibrio	k__Bacteria;p__Proteobacteria;c__Deltaproteobacteria;o__Desulfovibrionales;f__Desulfovibrionaceae;g__Desulfovibrio;	2.49759e-05	1.14575e-09	1.0704e-05	3.12199e-05	1.97778e-09	1.57233e-05	0.789968
Escherichia	k__Bacteria;p__Proteobacteria;c__Gammaproteobacteria;o__Enterobacteriales;f__Enterobacteriaceae;g__Escherichia;	0.000192671	4.87155e-08	6.97965e-05	0.000160559	8.32941e-08	0.000102038	0.809191
RFN20	k__Bacteria;p__Firmicutes;c__Erysipelotrichi;o__Erysipelotrichales;f__Erysipelotrichaceae;g__RFN20;	0.000367503	9.4503e-08	9.72127e-05	0.000338959	6.21978e-08	8.81744e-05	0.821179
Enterococcus	k__Bacteria;p__Firmicutes;c__Bacilli;o__Lactobacillales;f__Enterococcaceae;g__Enterococcus;	0.000206943	4.49247e-08	6.70259e-05	0.000169479	3.18263e-09	1.99457e-05	0.822178
Brevibacillus	k__Bacteria;p__Firmicutes;c__Bacilli;o__Bacillales;f__Paenibacillaceae;g__Brevibacillus;	3.56799e-05	2.26321e-09	1.5044e-05	3.56799e-05	2.54611e-09	1.78399e-05	0.861139
Anaerostipes	k__Bacteria;p__Firmicutes;c__Clostridia;o__Clostridiales;f__Lachnospiraceae;g__Anaerostipes;	0.00120598	6.93616e-07	0.000263366	0.0011373	4.93013e-07	0.000248247	0.868132
SMB53	k__Bacteria;p__Firmicutes;c__Clostridia;o__Clostridiales;f__Clostridiaceae;g__SMB53;	0.00360367	6.27389e-06	0.000792079	0.00341189	4.82085e-06	0.000776277	0.871129
Acinetobacter	k__Bacteria;p__Proteobacteria;c__Gammaproteobacteria;o__Pseudomonadales;f__Moraxellaceae;g__Acinetobacter;	0.00974774	0.000950185	0.00974774	1.338e-05	7.04726e-10	9.38567e-06	0.894106
Others		0.654897	0.00374496	0.0193519	0.658414	0.00339005	0.0205854	0.918082
Halomonas	k__Bacteria;p__Proteobacteria;c__Gammaproteobacteria;o__Oceanospirillales;f__Halomonadaceae;g__Halomonas;	0.00555179	0.00026993	0.00519548	0.000512898	3.70777e-08	6.80787e-05	0.946054
Bifidobacterium	k__Bacteria;p__Actinobacteria;c__Actinobacteria;o__Bifidobacteriales;f__Bifidobacteriaceae;g__Bifidobacterium;	0.00372141	1.01075e-05	0.00100536	0.00363043	1.09769e-05	0.00117137	0.95005
5-7N15	k__Bacteria;p__Bacteroidetes;c__Bacteroidia;o__Bacteroidales;f__Bacteroidaceae;g__5-7N15;	0.0657259	0.000157929	0.00397402	0.0658071	0.000653635	0.00903904	0.988012
Lachnospira	k__Bacteria;p__Firmicutes;c__Clostridia;o__Clostridiales;f__Lachnospiraceae;g__Lachnospira;	0.00246548	3.59721e-06	0.000599768	0.00247083	2.34487e-06	0.000541396	0.992008
Shuttleworthia	k__Bacteria;p__Firmicutes;c__Clostridia;o__Clostridiales;f__Lachnospiraceae;g__Shuttleworthia;	7.13598e-06	2.26321e-10	4.75732e-06	4.45999e-06	1.59132e-10	4.45999e-06	1

## Sheet: B
Significant differences between C and H groups identified at OTU-taxa level
Taxa	mean (group H)	variance (group H)	standard error (group H)	mean (group C)	variance (group C)	standard error (group C)	p value
OTU_1	0.072184	0.000178399	0.00422374	0.0598218	0.000123836	0.0039344	0.048951
OTU_2	0.0142291	0.000137744	0.00371139	0.0113863	9.27421e-05	0.00340482	0.587413
OTU_3	0.00720734	2.51295e-05	0.00158523	0.00373301	3.41065e-05	0.00206478	0.192807
OTU_4	0.00585864	1.2976e-05	0.00113912	0.00662754	1.5773e-05	0.00140415	0.657343
OTU_5	0.013619	0.00014444	0.00380052	0.00913405	6.85423e-05	0.00292708	0.335664
OTU_6	0.0283156	4.57516e-05	0.00213896	0.0261177	0.000182337	0.00477411	0.669331
OTU_7	0.00993685	3.32189e-06	0.000576359	0.0104051	1.38061e-05	0.00131368	0.735265
OTU_8	0.00102044	9.25912e-06	0.000962243	0.0067435	0.000361604	0.00672313	0.642358
OTU_9	0.0166482	0.000121801	0.00349	0.0114978	5.66457e-05	0.00266096	0.272727
OTU_10	0.0106183	1.87878e-05	0.00137069	0.00666768	8.98064e-06	0.00105952	0.030969
OTU_11	0.0113533	1.47012e-05	0.00121248	0.00891551	6.40144e-06	0.000894528	0.144855
OTU_12	0.00503086	3.01872e-05	0.00173745	0.00380883	2.53729e-06	0.00056317	0.762238
OTU_13	0.00724302	4.05301e-05	0.00201321	0.00836693	1.3793e-05	0.00131306	0.684316
OTU_14	0.0068434	4.73889e-05	0.0021769	0.00928123	3.36917e-05	0.00205219	0.447552
OTU_15	0.00552681	1.76517e-05	0.0013286	0.00309969	1.54972e-05	0.00139182	0.232767
OTU_16	0.0177365	3.05152e-05	0.00174686	0.0126664	2.12331e-05	0.00162915	0.0529471
OTU_17	0.0190852	0.00057072	0.0075546	0.0116673	1.47703e-05	0.00135878	0.438561
OTU_18	0.00726799	2.24256e-05	0.00149752	0.00759981	3.33878e-05	0.00204291	0.888112
OTU_19	0.00365719	1.01061e-05	0.00100529	0.00360367	1.0941e-05	0.00116945	0.975025
OTU_20	0.0140365	1.00261e-05	0.0010013	0.012033	4.26483e-05	0.0023089	0.425574
OTU_21	0.00348236	9.34455e-06	0.000966672	0.00392479	3.81916e-06	0.000690938	0.728272
OTU_22	0.00814928	8.93718e-06	0.000945366	0.00670336	3.26209e-06	0.000638562	0.230769
OTU_23	0.00313269	1.10835e-06	0.000332919	0.00348771	2.18883e-06	0.000523072	0.578422
OTU_24	0.0134263	3.16778e-05	0.00177983	0.0154761	3.22955e-05	0.00200921	0.47952
OTU_25	0.00813858	2.06044e-05	0.00143542	0.0102981	2.37301e-05	0.00172228	0.35964
OTU_26	0.00360367	6.27389e-06	0.000792079	0.00341189	4.82085e-06	0.000776277	0.86014
OTU_27	0.00428515	3.45972e-06	0.000588194	0.00558836	1.13989e-05	0.00119368	0.398601
OTU_28	0.00899133	5.94536e-05	0.00243831	0.0115737	7.95033e-05	0.00315245	0.552448
OTU_29	0.00408178	2.2932e-05	0.00151433	0.00189103	5.44685e-06	0.00082514	0.226773
OTU_30	0.00555179	0.00026993	0.00519548	0.000512898	3.70777e-08	6.80787e-05	0.937063
OTU_31	0.00253684	7.59433e-07	0.000275578	0.00243961	7.21617e-07	0.000300337	0.817183
OTU_32	0.0057516	3.85042e-05	0.00196225	0.000807257	1.30613e-06	0.000404062	0.011988
OTU_33	0.00293289	3.30592e-06	0.000574972	0.00362151	1.8081e-06	0.000475408	0.356643
OTU_34	0.00216934	8.52607e-07	0.000291994	0.00374639	9.68758e-06	0.00110043	0.162837
OTU_35	0.00527705	8.92367e-06	0.000944652	0.00824651	5.8984e-06	0.000858662	0.034965
OTU_36	0.00239055	1.64167e-06	0.000405176	0.00183305	2.92036e-06	0.00060419	0.472527
OTU_37	0.00271881	2.9687e-06	0.000544858	0.00459378	5.87633e-06	0.000857054	0.0959041
OTU_38	0.013355	1.9063e-05	0.00138069	0.0102936	1.16637e-05	0.00120746	0.115884
OTU_39	0.00380704	8.32748e-06	0.00091255	0.00247083	1.42682e-06	0.000422318	0.204795
OTU_40	0.0303957	7.60278e-05	0.00275731	0.0230715	3.73808e-05	0.00216162	0.0559441
OTU_41	0.00412459	8.37053e-06	0.000914906	0.00310861	1.32995e-06	0.000407731	0.318681
OTU_42	7.13598e-06	2.26321e-10	4.75732e-06	0.00361705	2.18914e-05	0.00165421	0.012987
OTU_43	0.00260463	1.7032e-05	0.00130507	0.00341189	2.06391e-05	0.0016062	0.71029
OTU_44	0.0014486	3.36991e-07	0.000183573	0.00214079	4.12833e-07	0.000227165	0.023976
OTU_45	0.00295429	5.59204e-06	0.0007478	0.00281871	2.38752e-06	0.000546297	0.854146
OTU_46	0.00225854	3.67603e-06	0.000606303	0.000512898	6.75787e-07	0.000290643	0.013986
OTU_47	0.00218718	2.33055e-06	0.000482758	0.00245745	3.01511e-06	0.000613913	0.74026
OTU_48	0.002519	1.05075e-06	0.000324153	0.00315767	1.39272e-06	0.000417241	0.250749
OTU_49	0.00653299	2.69561e-05	0.00164183	0.00959343	7.19568e-05	0.0029991	0.424575
OTU_50	0.00910551	2.59584e-06	0.000509494	0.00795661	4.9129e-06	0.000783653	0.248751
OTU_51	0.00047811	7.05894e-07	0.000265687	4.90598e-05	3.61456e-09	2.12561e-05	0.04995
OTU_52	0.00467763	1.37087e-05	0.00117084	0.0106861	0.000530516	0.00814338	0.895105
OTU_53	0.00234774	8.67538e-06	0.000931417	0.00154761	4.06627e-07	0.000225452	0.711289
OTU_54	0.00229778	1.79931e-06	0.000424182	0.00179291	4.71666e-07	0.000242813	0.304695
OTU_55	0.00270453	3.34468e-06	0.000578332	0.00251543	1.34544e-06	0.000410097	0.831169
OTU_56	0.00438506	2.15838e-06	0.000464583	0.00326471	1.15884e-06	0.000380599	0.0879121
OTU_57	0.0036893	2.29438e-06	0.000478997	0.00261801	1.55492e-06	0.000440869	0.128871
OTU_58	0.00154494	6.04306e-06	0.000777371	0.00566864	3.8378e-05	0.00219026	0.0899101
OTU_59	0.00242266	1.70064e-06	0.000412389	0.00257341	9.18213e-07	0.000338787	0.788212
OTU_60	0.000635102	2.91048e-07	0.000170601	0.00417009	2.74206e-05	0.00185137	0.001998
OTU_61	0.0116994	5.03242e-05	0.00224331	0.00837585	3.96165e-06	0.000703709	0.196803
OTU_62	0.00295429	1.14541e-06	0.000338439	0.00615032	7.98857e-06	0.000999285	0.00999001
OTU_63	0.00307917	2.94373e-05	0.00171573	0.000414779	3.4552e-07	0.000207822	0.17982
OTU_64	0.00575873	4.05912e-06	0.000637112	0.00320673	2.30475e-06	0.000536744	0.00999001
OTU_65	0.00124523	4.6946e-07	0.00021667	0.00149409	5.12654e-07	0.000253144	0.483516
OTU_66	0.00129161	8.62225e-07	0.000293637	0.00264923	4.99719e-06	0.000790347	0.106893
OTU_67	0.00304706	8.60053e-06	0.00092739	0.00231027	3.1338e-06	0.00062588	0.557443
OTU_68	0.00191601	6.80519e-06	0.000824936	0.00402291	3.50444e-06	0.000661858	0.0569431
OTU_69	0.00126664	3.8512e-06	0.00062058	0.00155207	1.81246e-06	0.000475981	0.738262
OTU_70	0.00373925	3.25642e-06	0.00057065	0.00454026	2.84137e-06	0.000595962	0.31968
OTU_71	0.00345024	2.44965e-06	0.00049494	0.00204713	6.75787e-07	0.000290643	0.020979
OTU_72	0.00128804	1.38917e-06	0.000372716	0.0011819	5.9413e-07	0.000272518	0.841159
OTU_73	0.00406394	0.000165156	0.00406394	0	0	0	0.438561
OTU_74	0.00291861	6.06279e-06	0.000778639	0.00171709	1.28412e-06	0.000400644	0.168831
OTU_75	0.00452421	0.000204685	0.00452421	0	0	0	0.000999001
OTU_76	0.00139508	5.66212e-07	0.000237952	0.00296589	1.67841e-06	0.00045804	0.00599401
OTU_77	0.00178043	1.79825e-06	0.000424057	0.00166803	1.28242e-06	0.000400378	0.861139
OTU_78	0.0017055	3.6273e-06	0.000602271	0.00118636	2.41144e-06	0.000549026	0.57043
OTU_79	0.00740001	5.51889e-06	0.000742892	0.00713598	2.44063e-06	0.000552339	0.759241
OTU_80	0.00146644	7.11057e-07	0.000266657	0.00399615	1.08115e-05	0.00116251	0.024975
OTU_81	0.00388554	2.08482e-06	0.000456599	0.00221215	1.6517e-06	0.000454381	0.022977
OTU_82	0.000563742	4.75217e-07	0.000217995	0.00295697	5.41246e-06	0.000822531	0.011988
OTU_83	0.0066543	9.09279e-06	0.000953561	0.00613248	2.906e-06	0.000602702	0.664336
OTU_84	0.000938381	9.72061e-07	0.000311779	0.000530738	1.15391e-06	0.000379788	0.436563
OTU_85	0.00389267	5.17891e-06	0.000719646	0.00261355	3.90555e-07	0.000220951	0.0679321
OTU_86	0.00252614	9.91511e-07	0.000314883	0.00943733	6.16842e-05	0.00277678	0.004995
OTU_87	0.00118457	3.84406e-07	0.000196063	0.00145396	7.11728e-07	0.000298272	0.477522
OTU_88	0.00514861	1.97762e-05	0.00140628	0.00140936	1.36253e-06	0.000412694	0.010989
OTU_89	0.00327185	3.43358e-06	0.000585968	0.00162789	1.46217e-06	0.000427518	0.038961
OTU_90	0.00196239	3.04458e-06	0.000551777	0.00367949	3.09659e-06	0.000622152	0.046953
OTU_91	0.00151639	2.37389e-06	0.000487226	0.00126218	6.91791e-07	0.000294064	0.653347
OTU_92	0.000174831	1.57703e-07	0.00012558	0.000205159	2.47609e-07	0.000175929	0.771229
OTU_93	0.00515217	2.73344e-06	0.000522824	0.00433511	2.18347e-06	0.000522431	0.282717
OTU_94	0.00197667	3.55663e-07	0.00018859	0.00144504	8.20938e-07	0.000320339	0.163836
OTU_95	0.000820637	4.23785e-07	0.000205861	0.00135584	2.70251e-07	0.000183797	0.0659341
OTU_96	0.00210154	8.23652e-07	0.000286993	0.00244853	3.79186e-06	0.000688464	0.684316
OTU_97	0.00284369	1.17349e-06	0.000342562	0.00224783	1.43273e-06	0.000423192	0.292707
OTU_98	0.00189817	5.45659e-07	0.000233593	0.00195347	1.05909e-06	0.000363849	0.899101
OTU_99	0.000685054	2.88219e-07	0.00016977	0.00129786	2.01847e-07	0.000158842	0.018981
OTU_100	0.000817069	1.74845e-06	0.000418145	0.00200253	5.81729e-06	0.000852737	0.254745
OTU_101	0.0012488	1.36952e-06	0.000370071	0.00218539	1.15876e-05	0.00120352	0.589411
OTU_102	0.000303279	4.64665e-08	6.81663e-05	0.00395155	4.59913e-05	0.00239769	0.118881
OTU_103	0.00166268	1.12034e-06	0.000334715	0.00143612	8.81954e-07	0.00033203	0.634366
OTU_104	0.00132016	1.85668e-06	0.000430892	0.000798337	1.86207e-07	0.000152564	0.331668
OTU_105	0.00195526	3.62532e-06	0.000602106	0.00215417	2.36786e-06	0.000544042	0.844156
OTU_106	0.00129161	8.10737e-07	0.000284734	0.00119082	4.10628e-07	0.000226558	0.766234
OTU_107	0.00205873	6.97082e-07	0.000264023	0.0013157	3.99171e-07	0.000223375	0.0579421
OTU_108	0.000763549	3.8565e-07	0.00019638	0.000370179	1.06914e-07	0.000115604	0.110889
OTU_109	0.00117744	3.08956e-06	0.000555838	0.00126218	6.32139e-07	0.0002811	0.903097
OTU_110	0.00105969	1.12935e-06	0.000336059	0.00185089	2.85471e-06	0.00059736	0.293706
OTU_111	0.00189817	5.86963e-07	0.000242273	0.00214525	2.05196e-06	0.000506453	0.688312
OTU_112	0.0010704	4.26614e-07	0.000206546	0.000923217	3.32585e-08	6.44773e-05	0.582418
OTU_113	0.000281871	3.43286e-07	0.00018528	0.00180183	4.66265e-06	0.000763434	0.01998
OTU_114	0.00192671	3.97363e-06	0.000630367	0.00230581	1.64731e-06	0.000453777	0.653347
OTU_115	0.00741071	3.12126e-06	0.000558682	0.00528508	2.19127e-06	0.000523363	0.013986
OTU_116	0.00148428	1.27374e-05	0.0011286	0.00162343	3.60638e-06	0.000671415	0.924076
OTU_117	0.00168409	2.19192e-07	0.000148051	0.0013157	6.21046e-07	0.000278623	0.250749
OTU_118	0.000974061	1.37208e-06	0.000370416	0.00107932	3.16472e-06	0.00062896	0.897103
OTU_119	0.000938381	7.07266e-07	0.000265945	0.00126664	3.33904e-07	0.000204299	0.34965
OTU_120	0.000934813	5.96864e-07	0.000244308	0.0012711	3.7862e-07	0.000217549	0.336663
OTU_121	0.00448139	3.44522e-06	0.00058696	0.00516912	3.17443e-06	0.000629923	0.460539
OTU_122	0.0025297	5.29718e-07	0.000230156	0.00189995	2.79253e-07	0.000186833	0.0509491
OTU_123	0.00307204	3.41191e-06	0.000584116	0.00463392	5.13311e-06	0.000801024	0.132867
OTU_124	0.0464481	0.000109393	0.00330746	0.0387439	0.000106055	0.00364101	0.143856
OTU_125	0.0019838	9.63051e-07	0.000310331	0.00139598	5.46117e-07	0.000261275	0.174825
OTU_126	0.00129875	5.1918e-07	0.000227855	0.00251989	9.49878e-06	0.00108965	0.340659
OTU_127	0.00140222	2.48926e-06	0.000498925	0.000918757	1.30124e-07	0.000127536	0.559441
OTU_128	0.00104542	9.67662e-08	9.83698e-05	0.000677918	6.91086e-08	9.2944e-05	0.015984
OTU_129	0.00115603	1.40805e-06	0.00037524	0.000370179	1.12006e-07	0.000118325	0.023976
OTU_130	0.00218004	1.87633e-06	0.000433166	0.00185535	5.30682e-07	0.000257556	0.493506
OTU_131	0.00101688	8.2897e-07	0.000287918	0.00114176	4.59391e-07	0.000239633	0.748252
OTU_132	0.000677918	7.15739e-08	8.46014e-05	0.00161897	1.39961e-06	0.000418272	0.018981
OTU_133	0.0014272	6.23796e-07	0.000249759	0.00200699	2.17174e-06	0.000521025	0.298701
OTU_134	0.000570878	1.17121e-07	0.000108222	0.000883077	7.32461e-07	0.000302585	0.377622
OTU_135	0.000927677	7.04706e-07	0.000265463	0.000579798	2.29422e-07	0.000169345	0.251748
OTU_136	0.0020837	1.58939e-06	0.000398672	0.00333607	5.68509e-07	0.000266578	0.021978
OTU_137	0.00109537	1.07702e-06	0.000328179	0.000967817	5.64668e-07	0.000265675	0.777223
OTU_138	0.000799229	3.43215e-07	0.000185261	0.00252881	2.33167e-06	0.000539869	0.004995
OTU_139	0.000385343	8.36198e-07	0.000289171	0.00137814	3.75621e-06	0.00068522	0.242757
OTU_140	0.000941949	1.64988e-07	0.000128448	0.00134692	2.58521e-07	0.000179764	0.0999001
OTU_141	0.00072787	4.05736e-07	0.000201429	0.000660078	1.18212e-07	0.000121559	0.792208
OTU_142	0.000842045	2.75602e-07	0.000166013	0.00181075	2.42235e-06	0.000550267	0.105894
OTU_143	0.00108467	5.34739e-07	0.000231244	0.00132462	5.58848e-07	0.000264303	0.505495
OTU_144	2.14079e-05	2.03689e-09	1.4272e-05	0.00324241	2.5466e-05	0.00178417	0.001998
OTU_145	0.000428159	2.20946e-07	0.000148642	0.000909837	2.477e-07	0.000175962	0.0589411
OTU_146	0.000756413	1.25834e-07	0.000112176	0.000521818	1.582e-07	0.000140623	0.206793
OTU_147	0.000795661	9.87465e-08	9.93713e-05	0.00126664	4.17198e-07	0.000228363	0.0589411
OTU_148	0.00862383	1.50175e-05	0.00122546	0.00491044	7.20437e-06	0.000948971	0.026973
OTU_149	0.00107753	1.84961e-07	0.000136	0.00100796	3.99648e-07	0.000223508	0.816184
OTU_150	0.00248689	1.01365e-06	0.000318378	0.00270275	3.36659e-06	0.000648709	0.771229
OTU_151	0.000417455	6.14036e-08	7.83605e-05	0.000535198	3.05533e-08	6.17994e-05	0.226773
OTU_152	0.0011596	7.16093e-07	0.000267599	0.000557498	1.21463e-07	0.000123219	0.047952
OTU_153	0.00258679	1.57951e-06	0.00039743	0.00283655	4.36767e-06	0.00073889	0.786214
OTU_154	0.000867021	2.64526e-07	0.000162643	0.00163235	1.08964e-06	0.00036906	0.0589411
OTU_155	0.000520926	6.68212e-08	8.17442e-05	0.000762657	9.92755e-08	0.000111398	0.100899
OTU_156	0.00154851	4.90041e-07	0.000221369	0.00235933	1.34523e-06	0.000410066	0.100899
OTU_157	0.000363935	1.55539e-07	0.000124715	0.00102134	4.71735e-07	0.000242831	0.025974
OTU_158	0.00135584	3.05533e-07	0.000174795	0.000807257	3.25152e-07	0.000201603	0.046953
OTU_159	0.000578014	4.19768e-07	0.000204882	0.000321119	5.45595e-09	2.6115e-05	0.116883
OTU_160	0.000695758	1.64436e-07	0.000128233	0.00189103	1.51566e-06	0.000435267	0.015984
OTU_161	0.00101331	1.01879e-05	0.00100935	3.12199e-05	3.4327e-09	2.07144e-05	0.899101
OTU_162	0.000963357	2.89125e-07	0.000170037	0.000767117	3.3063e-07	0.000203295	0.488511
OTU_163	0.000313983	2.21172e-07	0.000148718	0.000396939	2.95508e-07	0.000192194	0.731269
OTU_164	0.000981197	4.71384e-07	0.000217114	0.00119082	5.79762e-07	0.000269203	0.55045
OTU_165	0.000313983	6.27474e-08	7.92133e-05	0.0010258	5.12404e-07	0.000253082	0.00699301
OTU_166	0.000388911	1.93646e-08	4.40052e-05	0.000441539	7.27232e-08	9.53436e-05	0.624376
OTU_167	0.00106326	2.96141e-07	0.000172087	0.00129786	5.99767e-07	0.000273808	0.51049
OTU_168	0.00130588	4.65994e-07	0.000215869	0.000994577	5.15564e-07	0.000253861	0.345654
OTU_169	0.000817069	5.38771e-07	0.000232114	0.00115068	6.02245e-07	0.000274373	0.363636
OTU_170	0.000538766	6.63261e-08	8.14408e-05	0.000321119	4.32838e-08	7.3556e-05	0.0719281
OTU_171	0.000560174	4.83902e-08	6.95631e-05	0.000428159	2.76435e-08	5.87829e-05	0.168831
OTU_172	0.000535198	2.53479e-07	0.00015921	0.000651158	8.28394e-08	0.000101759	0.563437
OTU_173	0.000235487	2.86296e-08	5.35066e-05	0.000958897	9.36399e-07	0.000342126	0.022977
OTU_174	0.000153423	1.90124e-07	0.000137885	0.000958897	3.17879e-06	0.000630356	0.282717
OTU_175	0.00105969	6.36258e-07	0.000252242	0.00101242	1.70566e-07	0.000146016	0.877123
OTU_176	0.000959789	1.60532e-07	0.000126701	0.0012488	8.63131e-07	0.000328468	0.491508
OTU_177	0.00199094	9.1824e-07	0.000303025	0.00157437	3.80984e-07	0.000218227	0.281718
OTU_178	0.000560174	1.1855e-07	0.00010888	0.000303279	1.17848e-07	0.000121372	0.152847
OTU_179	0.000663646	3.06438e-07	0.000175054	0.000606558	1.40036e-07	0.000132305	0.806194
OTU_180	0.0014272	1.26089e-06	0.00035509	0.00223445	7.20162e-07	0.000300034	0.102897
OTU_181	0.000924109	4.98033e-07	0.000223166	0.00166803	5.99699e-07	0.000273793	0.045954
OTU_182	0.00310772	1.50403e-06	0.000387818	0.00251989	1.41816e-06	0.000421034	0.327672
OTU_183	0.000178399	9.05283e-08	9.51463e-05	0.000325579	2.73684e-07	0.000184961	0.522478
OTU_184	0.000470974	7.49121e-08	8.65518e-05	0.000495058	6.59942e-08	9.08255e-05	0.864136
OTU_185	0.000164127	6.93673e-08	8.3287e-05	0.000633318	2.33424e-07	0.000170816	0.013986
OTU_186	0.00130588	6.479e-07	0.000254539	0.000749277	1.39672e-07	0.000132133	0.047952
OTU_187	0.000289007	1.04801e-07	0.000102372	0.000437079	7.88384e-08	9.92713e-05	0.334665
OTU_188	0.000945517	5.33905e-07	0.000231064	0.000664538	1.96391e-07	0.000156681	0.388611
OTU_189	0.000538766	2.41739e-08	4.91669e-05	0.000579798	9.84798e-08	0.00011095	0.761239
OTU_190	0.00953723	5.38616e-06	0.000733905	0.00955775	1.54456e-06	0.000439397	0.986014
OTU_191	0.00119884	4.59205e-07	0.000214291	0.00111946	3.30244e-07	0.000203176	0.796204
OTU_192	0.000813501	6.86883e-08	8.28784e-05	0.000784957	5.17951e-07	0.000254448	0.931069
OTU_193	0.0037678	3.89023e-06	0.000623717	0.00755075	1.93773e-05	0.00155633	0.022977
OTU_194	0.000895565	1.48367e-07	0.000121806	0.0011373	2.0312e-07	0.000159343	0.233766
OTU_195	0.00220145	1.24308e-06	0.000352573	0.00159221	8.90387e-07	0.000333614	0.228771
OTU_196	0.00012488	1.50645e-08	3.8813e-05	0.00216755	1.92525e-05	0.00155131	0.017982
OTU_197	0.000470974	1.44223e-07	0.000120093	0.000481678	9.12961e-08	0.000106827	0.956044
OTU_198	0.00170193	5.24229e-07	0.000228961	0.00187319	7.50374e-07	0.000306263	0.627373
OTU_199	0.000610126	2.23336e-07	0.000149444	0.000392479	4.8376e-08	7.77625e-05	0.223776
OTU_200	0.00047811	3.534e-07	0.000187989	0.000860777	2.09488e-06	0.000511722	0.628372
OTU_201	0.00108824	1.56819e-06	0.000396004	0.00239501	2.82779e-06	0.000594537	0.0839161
OTU_202	0.000378207	2.29772e-07	0.000151582	0.000280979	1.1071e-08	3.72005e-05	0.854146
OTU_203	0.000285439	1.78228e-08	4.2217e-05	0.000602098	8.74202e-07	0.000330568	0.451548
OTU_204	0.00319692	9.6786e-07	0.000311105	0.00207389	3.38428e-07	0.000205678	0.011988
OTU_205	0.00051379	2.8805e-07	0.00016972	0.000356799	1.01844e-08	3.56799e-05	0.585415
OTU_206	0.00154137	1.07638e-06	0.000328082	0.0013157	9.80024e-08	0.000110681	0.665335
OTU_207	0.0010026	3.07923e-07	0.000175477	0.000958897	3.34063e-07	0.000204347	0.893107
OTU_208	0.000417455	6.85766e-07	0.000261871	0.000450458	8.9091e-08	0.000105529	0.966034
OTU_209	0.00069219	5.26761e-08	7.25783e-05	0.000767117	6.47439e-08	8.9961e-05	0.522478
OTU_210	0.000303279	9.40645e-09	3.06699e-05	0.000419239	4.61027e-08	7.59134e-05	0.175824
OTU_211	0.000242623	4.60563e-08	6.78648e-05	0.000352339	1.38376e-07	0.000131518	0.453546
OTU_212	0.00135584	2.08837e-06	0.000456987	0.00164127	4.05559e-07	0.000225155	0.582418
OTU_213	0.000303279	1.19526e-08	3.45725e-05	0.000383559	4.86488e-08	7.79814e-05	0.344655
OTU_214	0.0011596	4.23227e-06	0.000650559	0.00162789	1.78189e-06	0.000471949	0.61039
OTU_215	0.000777821	5.90075e-07	0.000242915	0.00180183	2.89893e-06	0.000601968	0.124875
OTU_216	0.000360367	3.88847e-08	6.23576e-05	0.000338959	4.18289e-08	7.23092e-05	0.819181
OTU_217	0.00288293	1.45066e-06	0.000380875	0.00652942	1.47314e-05	0.00135699	0.016983
OTU_218	0.000299711	5.35248e-08	7.31607e-05	0.000405859	8.25439e-08	0.000101577	0.392607
OTU_219	0.000877725	2.65418e-07	0.000162916	0.0011819	2.44222e-07	0.000174722	0.205794
OTU_220	0.000438863	8.20554e-08	9.05844e-05	0.000428159	2.74252e-07	0.000185153	0.965035
OTU_221	0.000713598	3.33823e-08	5.77774e-05	0.00112838	2.92416e-07	0.000191186	0.027972
OTU_222	0.00072787	1.1746e-07	0.000108379	0.000958897	3.69345e-07	0.000214868	0.353646
OTU_223	0.010654	9.10975e-06	0.00095445	0.00702448	7.2693e-06	0.000953238	0.017982
OTU_224	0.000178399	9.22257e-08	9.60342e-05	0.00102134	3.76749e-06	0.000686248	0.205794
OTU_225	0.000538766	7.48131e-08	8.64946e-05	0.000218539	4.12606e-08	7.18162e-05	0.00999001
OTU_226	0.000649374	3.33484e-07	0.000182615	0.00181967	1.00571e-06	0.000354562	0.004995
OTU_227	0.000706462	1.14518e-07	0.000107013	0.000642238	1.25123e-07	0.000125061	0.706294
OTU_228	0.00149142	4.3844e-07	0.00020939	0.00155207	5.01583e-07	0.000250395	0.867133
OTU_229	0.000745709	3.62523e-07	0.0001904	0.000463838	2.75707e-07	0.000185643	0.338661
OTU_230	0.000292575	3.07796e-08	5.54794e-05	0.000379099	1.37831e-07	0.000131259	0.67033
OTU_231	0.0013594	3.17259e-07	0.000178118	0.00128448	6.73991e-07	0.000290257	0.844156
OTU_232	0.000713598	1.87846e-07	0.000137057	0.000816177	2.60953e-07	0.000180608	0.653347
OTU_233	0.00046027	1.01689e-07	0.000100841	0.000579798	2.95621e-07	0.000192231	0.63037
OTU_234	0.000214079	1.81057e-08	4.25507e-05	0.000289899	2.67114e-08	5.77834e-05	0.264735
OTU_235	0.000353231	4.53334e-07	0.000212917	0.00138706	4.28633e-07	0.000231472	0.00599401
OTU_236	0.000681486	1.74111e-07	0.000131951	0.000713598	2.61158e-07	0.000180679	0.903097
OTU_237	0.00144147	6.81282e-07	0.000261014	0.00202929	1.29358e-06	0.000402117	0.246753
OTU_238	0.00053163	3.8036e-08	6.16733e-05	0.000481678	5.3832e-08	8.20305e-05	0.6004
OTU_239	0.00058515	1.18309e-07	0.00010877	0.000392479	2.76435e-08	5.87829e-05	0.134865
OTU_240	0.000114176	2.00294e-08	4.47542e-05	0.000918757	1.33189e-06	0.000408027	0.020979
OTU_241	0.00123096	3.92171e-07	0.000198033	0.00102134	1.10915e-07	0.000117747	0.388611
OTU_242	0.000809933	2.44158e-07	0.000156255	0.000584258	1.04368e-07	0.000114219	0.246753
OTU_243	0.000385343	6.92541e-08	8.32191e-05	0.000508438	7.95659e-08	9.97283e-05	0.344655
OTU_244	0.000681486	6.50799e-07	0.000255108	0.000472758	2.39607e-07	0.000173063	0.509491
OTU_245	0.000492382	2.22303e-07	0.000149098	0.000548578	9.52744e-08	0.00010913	0.758242
OTU_246	0.000413887	2.17607e-07	0.000147515	0.000606558	1.82592e-07	0.000151076	0.340659
OTU_247	0.00290077	7.48287e-07	0.000273548	0.00217647	6.9145e-07	0.000293992	0.0999001
OTU_248	0.00054947	2.62589e-07	0.000162046	0.00156545	1.34414e-06	0.000409899	0.020979
OTU_249	0.000410319	1.3162e-07	0.000114726	0.000289899	4.08969e-08	7.1499e-05	0.393606
OTU_250	0.000353231	1.19794e-07	0.000109451	0.000169479	3.44634e-08	6.56348e-05	0.152847
OTU_251	0.000503086	1.44518e-06	0.000380156	0.000401399	4.1347e-07	0.000227341	0.881119
OTU_252	0.000438863	9.81807e-08	9.90862e-05	0.00012934	3.78052e-08	6.87433e-05	0.023976
OTU_253	0.000902701	3.66088e-07	0.000191334	0.00183305	3.28118e-06	0.000640428	0.186813
OTU_254	0.000289007	4.56743e-08	6.75828e-05	0.000289899	1.03436e-08	3.59575e-05	0.971029
OTU_255	0.000745709	1.82598e-07	0.000135129	0.00116406	2.42496e-06	0.000550564	0.605395
OTU_256	0.000192671	7.1291e-09	2.67004e-05	0.000312199	8.97503e-08	0.000105919	0.308691
OTU_257	0.000410319	5.071e-08	7.12109e-05	0.000156099	2.90756e-08	6.02864e-05	0.012987
OTU_258	0.000510222	1.50079e-08	3.874e-05	0.000468298	3.98057e-08	7.05387e-05	0.595405
OTU_259	0.00135584	9.6837e-07	0.000311186	0.0014718	7.6556e-07	0.000309346	0.789211
OTU_260	0.000264031	1.70929e-07	0.00013074	0.000374639	1.35671e-07	0.000130226	0.539461
OTU_261	0.000196239	2.18541e-08	4.67484e-05	0.000307739	3.34404e-08	6.46533e-05	0.182817
OTU_262	0.000374639	1.84239e-07	0.000135735	0.000249759	5.09222e-09	2.52295e-05	0.58042
OTU_263	0.00105612	7.94725e-07	0.000281909	0.00114622	1.93663e-07	0.000155589	0.767233
OTU_264	0.000299711	3.17415e-08	5.63396e-05	0.000365719	7.30187e-08	9.55371e-05	0.573427
OTU_265	0.00142363	1.57815e-06	0.000397259	0.00121312	3.13535e-07	0.000197969	0.597403
OTU_266	0.000481678	7.50395e-08	8.66253e-05	0.000343419	5.67191e-08	8.42015e-05	0.252747
OTU_267	0.000203375	1.30276e-08	3.60937e-05	0.000405859	2.28922e-08	5.34933e-05	0.00699301
OTU_268	0.000267599	7.42615e-09	2.7251e-05	0.000276519	5.81058e-08	8.52246e-05	0.942058
OTU_269	0.000303279	2.10054e-08	4.58316e-05	0.000379099	2.83482e-08	5.95275e-05	0.325674
OTU_270	0.000224783	2.06659e-08	4.54598e-05	0.000521818	1.81115e-07	0.000150464	0.0979021
OTU_271	0.000845613	1.96363e-06	0.000443129	0.000776037	2.51037e-06	0.000560175	0.899101
OTU_272	0.00143433	2.58232e-07	0.000160696	0.00258679	2.39334e-06	0.000546962	0.048951
OTU_273	0.000338959	3.24558e-07	0.000180155	0.000958897	7.50533e-07	0.000306295	0.0979021
OTU_274	0.000203375	5.48969e-08	7.40924e-05	0.000280979	2.12555e-08	5.15454e-05	0.411588
OTU_275	0.000421023	9.56205e-09	3.09226e-05	0.000691298	6.79947e-08	9.21919e-05	0.000999001
OTU_276	0.00100974	8.44756e-07	0.000290647	0.000949977	3.1258e-08	6.2508e-05	0.832168
OTU_277	0.000367503	2.27184e-07	0.000150726	0.000704678	4.21472e-07	0.00022953	0.245754
OTU_278	0.000560174	8.46015e-08	9.19791e-05	0.000370179	9.49107e-08	0.000108921	0.215784
OTU_279	0.00102044	2.91727e-07	0.0001708	0.000495058	3.23879e-07	0.000201208	0.0639361
OTU_280	0.000392479	7.27904e-07	0.000269797	0.000191779	5.79694e-09	2.69187e-05	0.874126
OTU_281	0.000324687	1.05649e-07	0.000102786	0.000423699	4.41704e-08	7.43055e-05	0.42957
OTU_282	0.000228351	2.26886e-08	4.76326e-05	0.000173939	9.97983e-09	3.53197e-05	0.357642
OTU_283	0.000274735	2.83042e-08	5.32017e-05	0.000463838	1.36399e-07	0.000130575	0.218781
OTU_284	0.000199807	2.32545e-08	4.82229e-05	0.000249759	4.00103e-08	7.07197e-05	0.591409
OTU_285	0.000467406	3.83189e-08	6.19023e-05	0.000231919	2.40062e-08	5.47793e-05	0.014985
OTU_286	0.000592286	1.1152e-07	0.000105603	0.000624398	2.19329e-07	0.000165578	0.888112
OTU_287	0.000545902	8.50414e-07	0.000291619	0.000597638	8.18301e-07	0.000319824	0.884116
OTU_288	0.000410319	1.50291e-07	0.000122593	0.000280979	1.32557e-07	0.000128723	0.472527
OTU_289	0.000289007	7.33986e-08	8.5673e-05	0.000967817	6.95247e-07	0.000294798	0.011988
OTU_290	0.000528062	2.54492e-06	0.000504472	0.000352339	9.93141e-07	0.000352339	0.742258
OTU_291	0.000392479	1.43148e-07	0.000119644	0.00014272	1.81865e-08	4.76792e-05	0.0799201
OTU_292	0.000435295	1.09426e-07	0.000104607	0.000289899	1.04913e-07	0.000114517	0.385614
OTU_293	0.000392479	1.05126e-06	0.000324231	0.00103472	9.21327e-07	0.000339361	0.216783
OTU_294	0.000385343	5.68065e-08	7.53701e-05	0.000530738	6.92678e-08	9.30509e-05	0.231768
OTU_295	0.000146288	4.22795e-08	6.50227e-05	0.000227459	1.81638e-08	4.76494e-05	0.323676
OTU_296	0.000217647	2.19107e-08	4.68088e-05	0.000338959	2.50973e-08	5.60104e-05	0.0919081
OTU_297	0	0	0	4.45999e-05	1.26396e-08	3.97486e-05	0.000999001
OTU_298	0.000520926	1.43663e-06	0.000379029	0.000450458	1.16371e-07	0.000120608	0.987013
OTU_299	0.000189103	6.87591e-08	8.29211e-05	0.000227459	3.30767e-08	6.43007e-05	0.698302
OTU_300	0.000256895	5.31288e-08	7.28895e-05	0.000214079	2.10963e-08	5.13521e-05	0.646354
OTU_301	0.000285439	5.68631e-08	7.54076e-05	0.000414779	3.21878e-07	0.000200586	0.571429
OTU_302	0.000149855	2.37071e-08	4.86899e-05	0.000414779	8.54537e-08	0.000103352	0.018981
OTU_303	9.27677e-05	1.5899e-08	3.98736e-05	0.000276519	1.07209e-07	0.000115763	0.13986
OTU_304	0.000506654	1.93448e-07	0.000139085	0.000668998	2.31605e-07	0.000170149	0.496503
OTU_305	0.000221215	5.00169e-08	7.07226e-05	0.000231919	4.51025e-08	7.50854e-05	0.906094
OTU_306	0.000189103	1.44421e-08	3.80027e-05	0.000597638	2.93803e-07	0.000191639	0.0599401
OTU_307	0.000167695	1.27447e-08	3.56997e-05	0.000178399	1.81865e-08	4.76792e-05	0.865135
OTU_308	0.000520926	3.82821e-07	0.000195658	0.0001115	2.23466e-08	5.2852e-05	0.042957
OTU_309	0.000181967	5.55759e-08	7.45492e-05	0.000254219	7.61786e-08	9.75824e-05	0.589411
OTU_310	0.000328255	3.64376e-08	6.03636e-05	0.000231919	1.70953e-08	4.62267e-05	0.224775
OTU_311	0.000463838	4.61128e-08	6.79064e-05	0.000325579	8.45444e-08	0.000102801	0.274725
OTU_312	0.000185535	5.11485e-08	7.15182e-05	0.000178399	3.96465e-08	7.03976e-05	0.938062
OTU_313	0.000121312	2.35374e-08	4.85153e-05	0.000445999	1.77864e-07	0.000149107	0.032967
OTU_314	0.000235487	2.86296e-08	5.35066e-05	0.000254219	2.70751e-08	5.81755e-05	0.826174
OTU_315	0.000149855	9.18862e-08	9.58573e-05	0.000499518	3.80825e-07	0.000218181	0.173826
OTU_316	8.20637e-05	3.1699e-08	5.63019e-05	0.0010481	6.123e-06	0.000874857	0.21978
OTU_317	0.000174831	4.11479e-08	6.41467e-05	0.000258679	2.17328e-08	5.21211e-05	0.281718
OTU_318	0.00128091	3.29424e-07	0.0001815	0.000958897	2.64591e-07	0.000181862	0.204795
OTU_319	0.000217647	1.68185e-08	4.10103e-05	0.000396939	7.47237e-08	9.66461e-05	0.105894
OTU_320	0.00062083	1.56218e-07	0.000124987	0.000272059	6.10839e-08	8.73812e-05	0.036963
OTU_321	7.84957e-05	7.58174e-09	2.7535e-05	0.000535198	8.65677e-07	0.000328952	0.0569431
OTU_322	0.000467406	4.53914e-08	6.73732e-05	0.000539658	8.3817e-08	0.000102358	0.566434
OTU_323	0.000185535	2.6819e-08	5.17871e-05	0.000521818	1.23282e-07	0.000124138	0.00599401
OTU_324	0.000303279	3.06452e-07	0.000175058	0.00101242	1.15155e-06	0.000379398	0.0879121
OTU_325	0.000374639	1.76106e-08	4.1965e-05	0.000419239	5.30136e-08	8.14045e-05	0.621379
OTU_326	0.00106326	4.34762e-07	0.000208509	0.000994577	4.85738e-07	0.000246409	0.82018
OTU_327	9.99037e-05	2.37071e-08	4.86899e-05	0.000330039	4.45842e-07	0.000236072	0.515485
OTU_328	0.000456702	1.46486e-07	0.000121031	0.000236379	1.05459e-07	0.000114814	0.207792
OTU_329	0.000717166	3.02548e-07	0.000173939	0.000196239	1.92777e-08	4.90888e-05	0.003996
OTU_330	0.000206943	4.49247e-08	6.70259e-05	0.000169479	3.18263e-09	1.99457e-05	0.841159
OTU_331	0.000281871	5.89707e-08	7.67924e-05	0.000231919	1.70953e-08	4.62267e-05	0.641359
OTU_332	0.00197667	3.60393e-06	0.000600327	0.00360367	5.65891e-06	0.000841049	0.146853
OTU_333	0.000246191	9.97084e-08	9.98541e-05	0.000178399	1.63678e-08	4.52325e-05	0.527473
OTU_334	0.00802797	2.28607e-05	0.00151197	0.00450904	7.60375e-06	0.00097492	0.0639361
OTU_335	0.000289007	5.50101e-08	7.41688e-05	0.000205159	2.17328e-08	5.21211e-05	0.356643
OTU_336	0.000296143	3.59426e-08	5.99521e-05	0.000165019	3.88963e-08	6.97283e-05	0.176823
OTU_337	0.000421023	1.21874e-07	0.000110396	0.00013826	1.32534e-08	4.07023e-05	0.026973
OTU_338	0.000228351	4.36233e-08	6.60479e-05	0.000272059	8.69087e-08	0.000104229	0.723277
OTU_339	0.000834909	6.97073e-06	0.000834909	0	0	0	0.000999001
OTU_340	0.000371071	2.34864e-07	0.000153253	8.91997e-05	1.23668e-08	3.93173e-05	0.0759241
OTU_341	0.000553038	1.06724e-07	0.000103307	0.000713598	1.02935e-07	0.000113433	0.288711
OTU_342	0.000160559	1.95909e-08	4.42616e-05	0.000187319	1.26396e-08	3.97486e-05	0.668332
OTU_343	0.000171263	4.57734e-08	6.7656e-05	0.000218539	4.12606e-08	7.18162e-05	0.665335
OTU_344	0.00014272	3.96061e-09	1.99013e-05	0.000156099	2.14373e-08	5.17655e-05	0.811189
OTU_345	0.000645806	2.6464e-07	0.000162677	0.000660078	2.18965e-07	0.000165441	0.942058
OTU_346	0.000192671	4.87155e-08	6.97965e-05	0.000160559	8.32941e-08	0.000102038	0.822178
OTU_347	0.000189103	2.15146e-08	4.63838e-05	0.000544118	1.51221e-07	0.000137487	0.017982
OTU_348	0.000578014	2.36449e-07	0.000153769	0.00108824	2.9935e-07	0.000193439	0.0599401
OTU_349	0.000510222	2.60327e-06	0.000510222	4.45999e-06	1.59132e-10	4.45999e-06	0.748252
OTU_350	0.000132016	1.01986e-08	3.19352e-05	0.000169479	1.40945e-08	4.1974e-05	0.472527
OTU_351	0.000570878	4.13035e-08	6.42678e-05	0.000486138	4.10787e-08	7.16578e-05	0.374625
OTU_352	0.00060299	1.89671e-07	0.000137721	0.000495058	1.43105e-07	0.000133746	0.577423
OTU_353	0.000221215	5.31288e-08	7.28895e-05	9.36597e-05	1.12529e-08	3.75048e-05	0.0859141
OTU_354	0.000781389	2.23336e-07	0.000149444	0.00186427	1.32607e-06	0.000407134	0.02997
OTU_355	7.13598e-05	2.82901e-09	1.68197e-05	0.000191779	2.03461e-08	5.04308e-05	0.034965
OTU_356	0.000228351	7.21963e-08	8.49684e-05	0.00014718	7.79745e-09	3.12199e-05	0.393606
OTU_357	0.000289007	3.57728e-08	5.98104e-05	0.000222999	1.15484e-08	3.79941e-05	0.398601
OTU_358	0.000299711	1.70646e-07	0.000130631	0.000334499	6.14476e-08	8.7641e-05	0.858142
OTU_359	0.000538766	1.66473e-07	0.000129024	0.000762657	2.55315e-07	0.000178646	0.332667
OTU_360	0.000139152	1.20091e-08	3.46542e-05	0.0001115	2.78026e-08	5.89519e-05	0.73027
OTU_361	3.56799e-06	1.27305e-10	3.56799e-06	0.000267599	5.72874e-07	0.000267599	0.472527
OTU_362	0.000153423	2.46265e-08	4.96251e-05	0.000289899	5.94471e-08	8.62026e-05	0.166833
OTU_363	0.000135584	4.75273e-09	2.18008e-05	0.000258679	4.24654e-08	7.28573e-05	0.131868
OTU_364	0.000139152	1.03117e-08	3.21119e-05	0.000280979	2.4895e-07	0.000176405	0.697303
OTU_365	0.000149855	2.45558e-08	4.95538e-05	0.000200699	1.63451e-08	4.52011e-05	0.451548
OTU_366	0.000363935	7.74583e-08	8.80104e-05	0.000325579	1.11824e-07	0.000118229	0.772228
OTU_367	0.000110608	1.14433e-08	3.3828e-05	0.0001338	2.46427e-08	5.55008e-05	0.727273
OTU_368	0.00014272	1.81057e-08	4.25507e-05	0.000267599	1.81137e-07	0.000150473	0.562438
OTU_369	0.000313983	3.95495e-08	6.28884e-05	0.000285439	3.85553e-08	6.9422e-05	0.74026
OTU_370	0.000117744	3.59426e-08	5.99521e-05	0.000182859	1.36171e-08	4.1257e-05	0.402597
OTU_371	0.000199807	7.64398e-08	8.74299e-05	0.0001338	3.99193e-08	7.06393e-05	0.579421
OTU_372	0.000303279	3.37359e-08	5.80826e-05	0.000227459	2.36197e-08	5.43366e-05	0.365634
OTU_373	3.21119e-05	6.35112e-09	2.52014e-05	8.91997e-05	1.38217e-08	4.15658e-05	0.212787
OTU_374	0.00170193	4.33984e-07	0.000208323	0.00150747	1.77773e-07	0.000149069	0.473526
OTU_375	0.000321119	7.01594e-08	8.37612e-05	0.00014718	2.30741e-08	5.37053e-05	0.0879121
OTU_376	0.000356799	8.88309e-08	9.42501e-05	0.000553038	7.20185e-08	9.48805e-05	0.171828
OTU_377	0.000167695	9.06697e-09	3.01114e-05	0.000258679	4.82851e-08	7.76894e-05	0.2997
OTU_378	0.000114176	3.33257e-08	5.77284e-05	0.000187319	3.00986e-08	6.13378e-05	0.406593
OTU_379	0.000160559	7.14325e-09	2.67269e-05	9.36597e-05	3.97829e-09	2.22999e-05	0.0759241
OTU_380	8.56317e-05	1.53332e-08	3.91577e-05	0.00014718	4.27155e-08	7.30715e-05	0.524476
OTU_381	0.000181967	9.60307e-08	9.79953e-05	7.58197e-05	1.17985e-08	3.84033e-05	0.33966
OTU_382	0.000167695	2.08229e-07	0.000144301	0.000267599	7.42009e-08	9.63074e-05	0.663337
OTU_383	0.000139152	5.78532e-09	2.40527e-05	8.47397e-05	5.06948e-09	2.51731e-05	0.140859
OTU_384	7.84957e-05	1.57859e-08	3.97314e-05	0.000481678	2.79708e-07	0.000186985	0.013986
OTU_385	0.000289007	2.43422e-07	0.00015602	0.000151639	2.97349e-08	6.09661e-05	0.45954
OTU_386	9.27677e-05	2.18399e-08	4.67332e-05	0.000276519	5.08312e-08	7.97114e-05	0.0579421
OTU_387	0.000192671	1.56161e-08	3.95172e-05	0.000160559	1.3458e-08	4.10152e-05	0.592408
OTU_388	0.000146288	2.44568e-08	4.94538e-05	0.000468298	1.64201e-07	0.000143266	0.0539461
OTU_389	0.000135584	4.03982e-08	6.35596e-05	0.000370179	2.52042e-07	0.000177497	0.248751
OTU_390	0.000103472	4.08792e-09	2.02186e-05	0.000222999	3.19173e-08	6.31638e-05	0.102897
OTU_391	0.000178399	9.33573e-09	3.05544e-05	0.00012042	1.16166e-08	3.81061e-05	0.265734
OTU_392	0.000203375	3.14161e-08	5.60501e-05	0.000245299	1.20917e-07	0.000122942	0.799201
OTU_393	0.000524494	5.38092e-07	0.000231968	0.000628858	3.13512e-07	0.000197962	0.763237
OTU_394	0.000128448	1.81622e-08	4.26172e-05	0.000151639	1.00935e-08	3.55202e-05	0.693307
OTU_395	2.14079e-05	3.16849e-09	1.78003e-05	0.000249759	7.96568e-08	9.97853e-05	0.00999001
OTU_396	0.000289007	4.93521e-08	7.0251e-05	0.000173939	3.76233e-08	6.85778e-05	0.252747
OTU_397	0.000256895	2.73848e-08	5.23305e-05	0.000165019	1.05254e-08	3.62723e-05	0.157842
OTU_398	0.000428159	1.092e-07	0.000104499	0.0012042	2.19393e-06	0.00052368	0.0949051
OTU_399	0.000246191	3.46412e-08	5.88568e-05	0.000370179	2.31673e-07	0.000170174	0.666334
OTU_400	9.27677e-05	1.95767e-08	4.42456e-05	0.000276519	1.63224e-07	0.000142839	0.24975
OTU_401	0.000685054	1.77039e-07	0.000133056	0.00109716	3.43997e-07	0.000207364	0.121878
OTU_402	0.000274735	3.22648e-08	5.68022e-05	0.000294359	5.88333e-08	8.57564e-05	0.862138
OTU_403	0.000171263	2.6819e-08	5.17871e-05	7.58197e-05	1.07073e-08	3.65843e-05	0.132867
OTU_404	0.000135584	9.56205e-09	3.09226e-05	0.000178399	2.2915e-08	5.35198e-05	0.524476
OTU_405	6.06558e-05	8.50117e-09	2.91568e-05	0.000191779	3.19855e-08	6.32312e-05	0.0749251
OTU_406	0.00160916	8.12336e-07	0.000285015	0.00171263	1.0359e-06	0.000359844	0.83017
OTU_407	6.42238e-05	9.27915e-09	3.04617e-05	0.000209619	8.41807e-08	0.00010258	0.186813
OTU_408	0.000338959	4.9741e-07	0.000223027	0.000240839	8.39306e-08	0.000102427	0.892108
OTU_409	0.00010704	4.13035e-08	6.42678e-05	6.68998e-05	1.54358e-08	4.39258e-05	0.614386
OTU_410	0.000392479	2.65078e-07	0.000162812	0.000588718	2.16783e-07	0.000164614	0.394605
OTU_411	6.06558e-05	1.99445e-09	1.41225e-05	0.00012488	8.72951e-09	3.30332e-05	0.0919081
OTU_412	0.000146288	3.18122e-08	5.64023e-05	0.000191779	9.56382e-08	0.000109338	0.766234
OTU_413	0.000114176	7.29884e-09	2.70164e-05	8.47397e-05	7.25186e-09	3.01078e-05	0.478521
OTU_414	0.0027973	5.66141e-07	0.000237937	0.00396493	1.19938e-06	0.000387198	0.00899101
OTU_415	0.000189103	3.67913e-08	6.06558e-05	0.00010704	1.56404e-08	4.42159e-05	0.291708
OTU_416	6.77918e-05	3.52212e-09	1.87673e-05	0.0001115	1.1071e-08	3.72005e-05	0.331668
OTU_417	9.27677e-05	6.2804e-09	2.50607e-05	0.00014272	1.12756e-08	3.75427e-05	0.254745
OTU_418	6.77918e-05	4.08792e-09	2.02186e-05	0.000182859	2.27104e-08	5.32804e-05	0.0649351
OTU_419	0.000128448	1.50503e-08	3.87947e-05	6.24398e-05	3.18263e-09	1.99457e-05	0.132867
OTU_420	0.000221215	8.28334e-08	9.10128e-05	0.000405859	1.47652e-07	0.000135854	0.258741
OTU_421	0.000217647	2.61542e-08	5.11412e-05	0.000481678	7.42009e-08	9.63074e-05	0.021978
OTU_422	0.00051379	2.80638e-08	5.29752e-05	0.000459378	6.56305e-08	9.05749e-05	0.602398
OTU_423	0.000153423	9.63277e-09	3.10367e-05	0.000160559	1.27305e-08	3.98913e-05	0.914086
OTU_424	0.000174831	2.78516e-08	5.27746e-05	0.000151639	9.36604e-09	3.42163e-05	0.782218
OTU_425	0.000203375	5.97062e-08	7.72698e-05	0.000619938	6.24137e-07	0.000279316	0.142857
OTU_426	0.000103472	5.78532e-09	2.40527e-05	0.0001115	3.06897e-09	1.95862e-05	0.743257
OTU_427	9.99037e-05	8.48137e-08	9.20943e-05	6.68998e-05	1.5072e-08	4.34051e-05	0.944056
OTU_428	8.56317e-05	5.7146e-09	2.39052e-05	0.0001338	7.91112e-09	3.14466e-05	0.213786
OTU_429	1.78399e-05	2.05103e-09	1.43214e-05	0.000191779	6.65398e-08	9.12002e-05	0.037962
OTU_430	0.00010704	1.1316e-08	3.36393e-05	0.000165019	9.79797e-09	3.49964e-05	0.205794
OTU_431	0.00010704	3.67771e-09	1.91774e-05	6.68998e-05	4.88762e-09	2.47174e-05	0.225774
OTU_432	0.000110608	3.20951e-08	5.66525e-05	0.000160559	1.56404e-08	4.42159e-05	0.498501
OTU_433	5.70878e-05	6.8462e-09	2.61652e-05	0.000236379	4.10787e-08	7.16578e-05	0.027972
OTU_434	0.000121312	1.05239e-08	3.24406e-05	0.000579798	2.93439e-07	0.00019152	0.026973
OTU_435	0.000371071	1.26208e-06	0.000355257	3.56799e-05	4.00103e-09	2.23635e-05	0.809191
OTU_436	6.42238e-05	1.01279e-08	3.18243e-05	0.000245299	5.83559e-08	8.54078e-05	0.0659341
OTU_437	5.35198e-05	5.44584e-09	2.33363e-05	0.000196239	3.6373e-08	6.74286e-05	0.0639361
OTU_438	0.000192671	2.1557e-08	4.64296e-05	6.68998e-05	1.28897e-08	4.01399e-05	0.0529471
OTU_439	9.99037e-05	8.14754e-09	2.85439e-05	0.000468298	1.88935e-07	0.000153678	0.016983
OTU_440	0.000174831	2.58713e-08	5.08638e-05	0.000227459	1.63451e-08	4.52011e-05	0.3996
OTU_441	6.77918e-05	1.11604e-08	3.34072e-05	0.000151639	2.64613e-08	5.75123e-05	0.224775
OTU_442	0.000164127	1.78793e-08	4.2284e-05	6.24398e-05	3.91009e-09	2.2108e-05	0.03996
OTU_443	0.000242623	5.8866e-07	0.000242623	0	0	0	0.000999001
OTU_444	0.000210511	3.57728e-08	5.98104e-05	0.000352339	2.52565e-08	5.61877e-05	0.0819181
OTU_445	9.63357e-05	1.07644e-08	3.28091e-05	6.24398e-05	2.45518e-09	1.75185e-05	0.374625
OTU_446	1.0704e-05	5.79947e-10	7.61542e-06	0.000361259	5.98131e-07	0.000273434	0.145854
OTU_447	0.000228351	6.88015e-08	8.29467e-05	0.000539658	6.27206e-08	8.85442e-05	0.01998
OTU_448	0.000445999	5.88505e-07	0.000242591	0.000330039	2.93712e-08	6.0592e-05	0.929071
OTU_449	0.00056731	2.36081e-08	4.85881e-05	0.000949977	1.93118e-07	0.00015537	0.032967
OTU_450	8.91997e-05	6.03286e-08	7.76715e-05	4.90598e-05	2.52337e-09	1.77601e-05	0.966034
OTU_451	0.000217647	1.12439e-07	0.000106037	2.22999e-05	3.40997e-10	6.52875e-06	0.026973
OTU_452	8.91997e-05	8.27485e-09	2.8766e-05	8.02797e-05	2.45518e-09	1.75185e-05	0.799201
OTU_453	3.56799e-05	3.96061e-09	1.99013e-05	0.000191779	1.01617e-08	3.564e-05	0.000999001
OTU_454	0.000156991	4.24917e-08	6.51857e-05	0.00010704	5.45595e-09	2.6115e-05	0.486513
OTU_455	6.77918e-05	1.73843e-08	4.16944e-05	0.000196239	1.56404e-08	4.42159e-05	0.0549451
OTU_456	0.000331823	3.36793e-08	5.80339e-05	0.000396939	4.56253e-08	7.55193e-05	0.485514
OTU_457	2.85439e-05	3.33823e-09	1.82708e-05	0.000200699	3.5259e-08	6.63881e-05	0.00999001
OTU_458	0.00012488	8.84065e-09	2.97332e-05	0.00014718	1.6527e-08	4.54519e-05	0.711289
OTU_459	7.13598e-05	2.82901e-09	1.68197e-05	7.13598e-05	3.27357e-09	2.02286e-05	0.878122
OTU_460	0.000428159	8.17583e-08	9.04203e-05	0.000887537	2.32946e-07	0.000170641	0.027972
OTU_461	3.56799e-05	1.4145e-09	1.18933e-05	0.00010258	6.34254e-09	2.8157e-05	0.043956
OTU_462	4.28159e-05	3.90403e-09	1.97586e-05	0.00010258	1.07073e-08	3.65843e-05	0.150849
OTU_463	8.91997e-05	9.68935e-09	3.11277e-05	4.45999e-05	2.8189e-09	1.87713e-05	0.190809
OTU_464	9.63357e-05	1.07644e-08	3.28091e-05	7.13598e-05	7.63832e-09	3.08997e-05	0.571429
OTU_465	5.70878e-05	8.82651e-09	2.97094e-05	0.0001115	1.03436e-08	3.59575e-05	0.244755
OTU_466	7.13598e-05	3.96061e-09	1.99013e-05	9.81197e-05	7.91112e-09	3.14466e-05	0.471528
OTU_467	0.000103472	7.19983e-09	2.68325e-05	0.000361259	5.5446e-08	8.32512e-05	0.003996
OTU_468	0.000132016	7.80948e-08	8.83713e-05	8.91997e-06	6.36527e-10	8.91997e-06	0.316683
OTU_469	0.000192671	2.23548e-07	0.000149515	5.79798e-05	2.52337e-09	1.77601e-05	0.769231
OTU_470	0.00107753	5.45659e-07	0.000233593	0.00107486	3.21332e-07	0.000200416	0.992008
OTU_471	0.000114176	3.50231e-08	5.91803e-05	0.000303279	1.78955e-07	0.000149564	0.297702
OTU_472	6.77918e-05	3.23921e-09	1.79978e-05	9.36597e-05	1.88912e-08	4.85943e-05	0.786214
OTU_473	0.000146288	8.33143e-09	2.88642e-05	0.000254219	3.03487e-08	6.15921e-05	0.133866
OTU_474	0.000506654	4.0964e-08	6.40032e-05	0.000767117	2.20056e-07	0.000165853	0.174825
OTU_475	4.28159e-05	3.90403e-09	1.97586e-05	5.79798e-05	4.70575e-09	2.42532e-05	0.652348
OTU_476	0.000117744	8.96937e-08	9.47068e-05	0.000160559	5.71056e-08	8.44878e-05	0.735265
OTU_477	0.000217647	7.2267e-08	8.501e-05	0.000187319	5.81058e-08	8.52246e-05	0.797203
OTU_478	3.21119e-05	8.04853e-09	2.83699e-05	0.000289899	1.40923e-07	0.000132723	0.100899
OTU_479	0.000189103	1.04815e-08	3.23751e-05	0.000365719	3.40997e-08	6.52875e-05	0.028971
OTU_480	0.000224783	2.17975e-08	4.66878e-05	0.000361259	5.76284e-08	8.48737e-05	0.164835
OTU_481	0.000167695	3.05674e-08	5.52878e-05	0.0001338	7.18366e-09	2.99659e-05	0.589411
OTU_482	3.56799e-06	1.27305e-10	3.56799e-06	0.00012488	1.24759e-07	0.00012488	0.492507
OTU_483	0.000214079	6.45014e-08	8.03128e-05	0.000330039	6.39255e-08	8.93906e-05	0.364635
OTU_484	8.20637e-05	7.93537e-09	2.81698e-05	7.13598e-05	1.49129e-08	4.31754e-05	0.864136
OTU_485	4.99518e-05	7.412e-09	2.7225e-05	0.00014718	5.50823e-08	8.29776e-05	0.28971
OTU_486	3.21119e-05	2.67341e-09	1.63506e-05	0.0001338	3.37359e-08	6.49384e-05	0.0709291
OTU_487	6.42238e-05	3.62113e-09	1.90293e-05	4.01399e-05	1.97778e-09	1.57233e-05	0.380619
OTU_488	0.000121312	6.2804e-09	2.50607e-05	0.000316659	3.98057e-08	7.05387e-05	0.00899101
OTU_489	0.000289007	2.9549e-08	5.4359e-05	0.000214079	4.51025e-08	7.50854e-05	0.448551
OTU_490	2.49759e-05	3.40896e-09	1.84634e-05	0.000165019	6.7631e-08	9.19449e-05	0.126873
OTU_491	0.000231919	5.38219e-08	7.33634e-05	0.000370179	1.71658e-07	0.000146483	0.435564
OTU_492	0.00166268	3.295e-06	0.000574021	0.00211849	4.3691e-06	0.000739011	0.623377
OTU_493	8.91997e-05	2.15712e-08	4.64448e-05	9.36597e-05	8.70678e-09	3.29901e-05	0.912088
OTU_494	4.99518e-05	1.75399e-09	1.32438e-05	5.79798e-05	2.15964e-09	1.64303e-05	0.718282
OTU_495	0.000178399	2.65078e-07	0.000162812	1.338e-05	7.04726e-10	9.38567e-06	0.340659
OTU_496	0.000117744	3.50939e-08	5.92401e-05	0.00011596	5.72874e-09	2.67599e-05	0.97003
OTU_497	9.27677e-05	3.73429e-09	1.93243e-05	0.00014718	7.07e-09	2.97279e-05	0.122877
OTU_498	5.35198e-05	2.89973e-09	1.70286e-05	0.00012934	1.23441e-08	3.92812e-05	0.0829171
OTU_499	0.00287223	1.60044e-06	0.000400055	0.00245299	1.55958e-06	0.000441529	0.496503
OTU_500	8.20637e-05	7.08667e-09	2.66208e-05	2.22999e-05	1.79592e-09	1.4983e-05	0.04995
OTU_501	1.78399e-05	3.18263e-09	1.78399e-05	0.0001115	1.68907e-08	4.59493e-05	0.0649351
OTU_502	0.000135584	2.14439e-08	4.63075e-05	0.000160559	2.65523e-08	5.76111e-05	0.736264
OTU_503	0.000171263	2.85164e-08	5.34008e-05	0.000240839	2.46427e-08	5.55008e-05	0.366633
OTU_504	7.84957e-05	9.56205e-09	3.09226e-05	4.01399e-05	2.34151e-09	1.71081e-05	0.314685
OTU_505	0.00049595	1.63644e-07	0.000127923	0.000905377	4.7319e-07	0.000243205	0.170829
OTU_506	9.99037e-05	2.54045e-08	5.04029e-05	4.01399e-05	4.52389e-09	2.37799e-05	0.337662
OTU_507	5.70878e-05	8.54361e-09	2.92294e-05	7.13598e-05	6.54713e-09	2.86075e-05	0.694306
OTU_508	0.000235487	3.73995e-08	6.11551e-05	0.000468298	4.78077e-08	7.73044e-05	0.034965
OTU_509	0.000135584	8.19847e-08	9.05454e-05	4.45999e-06	1.59132e-10	4.45999e-06	0.327672
OTU_510	0.000178399	4.32838e-08	6.57904e-05	0.00011596	1.77318e-08	4.70795e-05	0.452547
OTU_511	3.92479e-05	3.52212e-09	1.87673e-05	6.68998e-05	6.34254e-09	2.8157e-05	0.32967
OTU_512	0.000153423	1.35807e-07	0.000116536	5.35198e-05	1.89139e-08	4.86235e-05	0.566434
OTU_513	0.000117744	1.44421e-08	3.80027e-05	9.36597e-05	3.97829e-09	2.22999e-05	0.578422
OTU_514	0.000167695	9.39372e-08	9.69212e-05	0.000798337	6.23774e-07	0.000279234	0.02997
OTU_515	7.49277e-05	4.93662e-09	2.22185e-05	5.35198e-05	4.00103e-09	2.23635e-05	0.496503
OTU_516	0.000164127	2.66493e-08	5.16229e-05	8.02797e-05	2.45518e-09	1.75185e-05	0.166833
OTU_517	7.84957e-05	1.2674e-08	3.56005e-05	0.000173939	3.14399e-08	6.26896e-05	0.205794
OTU_518	3.92479e-05	2.95631e-09	1.71939e-05	5.35198e-05	3.27357e-09	2.02286e-05	0.602398
OTU_519	6.06558e-05	3.12605e-09	1.76807e-05	5.35198e-05	4.72849e-09	2.43117e-05	0.867133
OTU_520	4.63838e-05	6.80377e-09	2.6084e-05	4.45999e-05	1.00935e-08	3.55202e-05	0.93007
OTU_521	0.000303279	7.10788e-08	8.43083e-05	0.000526278	8.42944e-08	0.000102649	0.111888
OTU_522	6.06558e-05	4.82346e-09	2.19624e-05	4.45999e-05	8.27485e-09	3.21614e-05	0.714286
OTU_523	0.000206943	3.58718e-08	5.98931e-05	8.91997e-05	4.00103e-09	2.23635e-05	0.035964
OTU_524	4.99518e-05	3.73429e-09	1.93243e-05	3.12199e-05	4.16016e-09	2.28039e-05	0.566434
OTU_525	7.13598e-05	2.03689e-08	4.51319e-05	0.0001338	6.09247e-09	2.75964e-05	0.274725
OTU_526	8.20637e-05	8.78407e-09	2.96379e-05	7.13598e-05	6.91086e-09	2.93915e-05	0.811189
OTU_527	7.49277e-05	8.04853e-09	2.83699e-05	7.58197e-05	6.34254e-09	2.8157e-05	0.932068
OTU_528	0.000139152	5.78391e-08	7.6052e-05	0.000267599	1.14575e-07	0.000119674	0.363636
OTU_529	9.99037e-05	8.71335e-09	2.95184e-05	0.000191779	3.88963e-08	6.97283e-05	0.251748
OTU_530	4.28159e-05	2.20663e-09	1.48547e-05	6.68998e-05	6.70627e-09	2.89531e-05	0.517483
OTU_531	0.000742142	1.84678e-07	0.000135896	0.000646698	9.80024e-08	0.000110681	0.601399
OTU_532	7.13598e-05	1.7257e-08	4.15415e-05	3.56799e-05	1.81865e-09	1.50775e-05	0.503497
OTU_533	0.000278303	4.94511e-08	7.03215e-05	0.0001338	1.4822e-08	4.30436e-05	0.110889
OTU_534	7.84957e-05	6.45014e-09	2.53971e-05	6.24398e-05	3.18263e-09	1.99457e-05	0.556444
OTU_535	0.000153423	2.1219e-07	0.000145667	0	0	0	0.186813
OTU_536	0.000181967	1.24321e-07	0.000111499	0.000686838	1.18485e-07	0.000121699	0.00799201
OTU_537	0	0	0	0.00013826	1.52926e-07	0.00013826	0.000999001
OTU_538	8.20637e-05	8.78407e-09	2.96379e-05	0.00010704	4.36476e-09	2.3358e-05	0.498501
OTU_539	3.56799e-05	1.27305e-08	3.56799e-05	0.00014272	6.58351e-08	9.0716e-05	0.348651
OTU_540	0.000306847	4.30575e-08	6.56182e-05	0.000365719	5.30136e-08	8.14045e-05	0.576424
OTU_541	0.000474542	6.79104e-08	8.24077e-05	0.000517358	1.09119e-07	0.00011679	0.772228
OTU_542	0.000149855	9.56205e-09	3.09226e-05	0.000240839	3.91919e-08	6.99927e-05	0.257742
OTU_543	4.28159e-05	5.03564e-09	2.24402e-05	0.000169479	3.70095e-08	6.80161e-05	0.100899
OTU_544	6.77918e-05	3.15293e-08	5.6151e-05	9.81197e-05	1.59132e-08	4.45999e-05	0.768232
OTU_545	4.63838e-05	5.38926e-09	2.32148e-05	0.000463838	2.10963e-07	0.00016239	0.001998
OTU_546	6.06558e-05	2.56025e-09	1.60008e-05	4.45999e-05	2.8189e-09	1.87713e-05	0.524476
OTU_547	0.000174831	1.08775e-08	3.29811e-05	0.000330039	3.88281e-08	6.96672e-05	0.0559441
OTU_548	8.20637e-05	3.97476e-09	1.99368e-05	3.56799e-05	4.00103e-09	2.23635e-05	0.146853
OTU_549	3.56799e-05	1.69741e-09	1.30285e-05	4.01399e-05	1.61405e-09	1.42041e-05	0.694306
OTU_550	7.13598e-06	5.09222e-10	7.13598e-06	0.00012042	4.25336e-08	7.29157e-05	0.046953
OTU_551	0.00309345	2.2123e-06	0.000470351	0.00315767	1.80883e-06	0.000475503	0.92008
OTU_552	1.4272e-05	9.05283e-10	9.51463e-06	9.81197e-05	2.75525e-08	5.86862e-05	0.195804
OTU_553	7.13598e-05	6.50672e-09	2.55083e-05	0.00012488	2.54611e-08	5.64148e-05	0.458541
OTU_554	5.35198e-05	7.14325e-09	2.67269e-05	3.12199e-05	3.4327e-09	2.07144e-05	0.564436
OTU_555	6.42238e-05	6.73304e-09	2.59481e-05	0.00011596	8.27485e-09	3.21614e-05	0.223776
OTU_556	0.000164127	9.67521e-09	3.1105e-05	0.000459378	1.15098e-07	0.000119947	0.020979
OTU_557	0.000132016	1.07644e-08	3.28091e-05	0.00012934	1.41627e-08	4.20754e-05	0.976024
OTU_558	6.06558e-05	5.38926e-09	2.32148e-05	6.68998e-05	4.52389e-09	2.37799e-05	0.833167
OTU_559	4.28159e-05	1.2674e-08	3.56005e-05	8.47397e-05	1.96187e-08	4.9521e-05	0.390609
OTU_560	2.14079e-05	1.18818e-09	1.09004e-05	7.58197e-05	1.07073e-08	3.65843e-05	0.163836
OTU_561	7.13598e-06	5.09222e-10	7.13598e-06	0.00010258	1.03436e-08	3.59575e-05	0.011988
OTU_562	4.99518e-05	4.86589e-09	2.20588e-05	0.00011596	1.4822e-08	4.30436e-05	0.183816
OTU_563	0.000132016	2.74555e-08	5.2398e-05	0.000169479	3.26447e-08	6.38795e-05	0.65035
OTU_564	8.20637e-05	6.23796e-09	2.49759e-05	8.02797e-05	5.00128e-09	2.50032e-05	0.934066
OTU_565	9.63357e-05	2.56025e-09	1.60008e-05	0.00013826	3.4327e-09	2.07144e-05	0.107892
OTU_566	0.000196239	1.12099e-07	0.000105877	0.00123988	1.59268e-06	0.00044619	0.037962
OTU_567	0.000103472	1.31407e-08	3.62502e-05	0.000303279	8.29304e-08	0.000101815	0.0909091
OTU_568	8.56317e-05	3.00441e-08	5.48125e-05	0	0	0	0.0679321
OTU_569	8.56317e-05	7.1291e-09	2.67004e-05	0.00010704	1.67316e-08	4.57323e-05	0.686314
OTU_570	0.00012488	2.72292e-08	5.21816e-05	0.00012488	2.90984e-09	1.90717e-05	0.939061
OTU_571	0.000171263	3.10625e-08	5.57338e-05	5.79798e-05	2.52337e-09	1.77601e-05	0.0589411
OTU_572	7.13598e-05	3.39481e-09	1.8425e-05	0.00010704	4.36476e-09	2.3358e-05	0.245754
OTU_573	0.000199807	9.14336e-08	9.56209e-05	0.00012934	2.79845e-08	5.91444e-05	0.611389
OTU_574	8.56317e-05	5.7146e-09	2.39052e-05	9.36597e-05	4.34202e-09	2.32971e-05	0.77023
OTU_575	1.4272e-05	2.03689e-09	1.4272e-05	0.00010258	3.32585e-08	6.44773e-05	0.211788
OTU_576	5.35198e-05	8.27485e-09	2.8766e-05	0.000352339	8.56356e-08	0.000103462	0.004995
OTU_577	0.0022407	1.13777e-06	0.000337309	0.00342081	6.83607e-07	0.00029232	0.015984
OTU_578	0.000167695	1.27447e-08	3.56997e-05	0.000196239	2.40062e-08	5.47793e-05	0.691309
OTU_579	3.92479e-05	3.23921e-09	1.79978e-05	0.00012934	1.99824e-08	4.9978e-05	0.0919081
OTU_580	9.63357e-05	5.10636e-09	2.25973e-05	2.67599e-05	1.72772e-09	1.46957e-05	0.017982
OTU_581	2.14079e-05	3.16849e-09	1.78003e-05	0.0001338	9.48425e-08	0.000108882	0.433566
OTU_582	0.000456702	9.61297e-08	9.80458e-05	0.000579798	1.15939e-07	0.000120384	0.402597
OTU_583	7.84957e-05	6.73304e-09	2.59481e-05	0.00010258	6.70627e-09	2.89531e-05	0.501499
OTU_584	3.21119e-05	9.76008e-10	9.87931e-06	7.58197e-05	4.16016e-09	2.28039e-05	0.0709291
OTU_585	8.91997e-05	1.02552e-08	3.20237e-05	0.000165019	7.25186e-09	3.01078e-05	0.0989011
OTU_586	9.63357e-05	2.74555e-08	5.2398e-05	4.90598e-05	2.15964e-09	1.64303e-05	0.423576
OTU_587	0.000613694	9.38665e-08	9.68847e-05	0.000428159	5.63781e-08	8.3948e-05	0.173826
OTU_588	0.00010704	4.35667e-08	6.60051e-05	0.000445999	2.85528e-07	0.000188921	0.0759241
OTU_589	8.56317e-05	9.39231e-09	3.06469e-05	0.00012042	5.06948e-09	2.51731e-05	0.424575
OTU_590	2.14079e-05	1.47108e-09	1.21288e-05	4.90598e-05	5.43321e-09	2.60605e-05	0.353646
OTU_591	1.0704e-05	5.79947e-10	7.61542e-06	5.79798e-05	3.97829e-09	2.22999e-05	0.045954
OTU_592	7.13598e-05	9.61863e-09	3.10139e-05	8.47397e-05	8.70678e-09	3.29901e-05	0.753247
OTU_593	0.000110608	2.33252e-08	4.82961e-05	4.45999e-06	1.59132e-10	4.45999e-06	0.0549451
OTU_594	0.000114176	6.45014e-09	2.53971e-05	0.000428159	1.3167e-07	0.000128292	0.015984
OTU_595	3.56799e-05	3.67771e-09	1.91774e-05	7.58197e-05	9.97983e-09	3.53197e-05	0.334665
OTU_596	4.63838e-05	1.81198e-08	4.25674e-05	8.02797e-05	5.00128e-09	2.50032e-05	0.607393
OTU_597	6.42238e-05	6.45014e-09	2.53971e-05	2.67599e-05	1.72772e-09	1.46957e-05	0.254745
OTU_598	5.70878e-05	1.47108e-09	1.21288e-05	3.12199e-05	1.97778e-09	1.57233e-05	0.197802
OTU_599	4.63838e-05	2.56025e-09	1.60008e-05	0.0001115	2.81663e-08	5.93362e-05	0.413586
OTU_600	7.84957e-05	1.40885e-08	3.75346e-05	9.36597e-05	1.23441e-08	3.92812e-05	0.773227
OTU_601	0.000156991	2.04254e-08	4.51945e-05	0.000214079	1.78228e-08	4.72e-05	0.370629
OTU_602	4.28159e-05	3.90403e-09	1.97586e-05	9.81197e-05	6.4562e-09	2.84082e-05	0.115884
OTU_603	3.56799e-05	4.52641e-09	2.12754e-05	4.90598e-05	3.25083e-09	2.01582e-05	0.619381
OTU_604	7.13598e-05	8.48703e-09	2.91325e-05	0.00013826	2.59839e-08	5.69912e-05	0.360639
OTU_605	4.28159e-05	1.92373e-09	1.38698e-05	9.36597e-05	4.70575e-09	2.42532e-05	0.0729271
OTU_606	6.42238e-05	1.43714e-08	3.79096e-05	0.000151639	5.1195e-08	7.99961e-05	0.353646
OTU_607	1.4272e-05	2.03689e-09	1.4272e-05	4.45999e-05	3.91009e-09	2.2108e-05	0.27972
OTU_608	0.000156991	4.27746e-08	6.54023e-05	0.0001115	5.61508e-09	2.64931e-05	0.715285
OTU_609	7.13598e-05	5.09222e-09	2.25659e-05	7.58197e-05	3.06897e-09	1.95862e-05	0.775225
OTU_610	1.78399e-05	9.19428e-10	9.58868e-06	0	0	0	0.0702624
OTU_611	7.13598e-06	5.09222e-10	7.13598e-06	6.24398e-05	2.64613e-08	5.75123e-05	0.472527
OTU_612	1.78399e-05	9.19428e-10	9.58868e-06	4.90598e-05	3.97829e-09	2.22999e-05	0.205794
OTU_613	1.0704e-05	2.97046e-10	5.45019e-06	0.00010704	2.14601e-08	5.17929e-05	0.118881
OTU_614	4.28159e-05	2.77243e-09	1.66506e-05	8.02797e-05	1.91867e-08	4.89729e-05	0.569431
OTU_615	2.85439e-05	1.92373e-09	1.38698e-05	2.22999e-05	7.04726e-10	9.38567e-06	0.783967
OTU_616	0.000121312	1.47674e-08	3.84284e-05	7.58197e-05	2.70524e-09	1.8389e-05	0.342657
OTU_617	3.56799e-06	1.27305e-10	3.56799e-06	0.000240839	4.64028e-07	0.000240839	0.472527
OTU_618	9.27677e-05	2.7498e-08	5.24385e-05	0.00010258	8.52491e-09	3.26437e-05	0.869131
OTU_619	3.56799e-05	6.78962e-09	2.60569e-05	3.12199e-05	4.16016e-09	2.28039e-05	0.766234
OTU_620	6.06558e-05	7.08667e-09	2.66208e-05	0.0001338	3.55546e-08	6.66657e-05	0.410589
OTU_621	3.56799e-06	1.27305e-10	3.56799e-06	0.00010704	6.14703e-08	8.76572e-05	0.0979021
OTU_622	1.78399e-05	2.05103e-09	1.43214e-05	0.00011596	6.09247e-09	2.75964e-05	0.003996
OTU_623	3.56799e-05	2.26321e-09	1.5044e-05	3.56799e-05	2.54611e-09	1.78399e-05	0.869131
OTU_624	3.92479e-05	6.63403e-09	2.57566e-05	8.91997e-06	6.36527e-10	8.91997e-06	0.26973
OTU_625	0.00160203	1.88822e-07	0.000137413	0.00202037	1.56147e-06	0.000441796	0.380619
OTU_626	0.00010704	7.35542e-09	2.71209e-05	9.81197e-05	1.62769e-08	4.51067e-05	0.865135
OTU_627	3.56799e-05	1.27305e-08	3.56799e-05	0.000173939	4.81714e-08	7.75979e-05	0.133866
OTU_628	4.28159e-05	6.73304e-09	2.59481e-05	2.67599e-05	2.45518e-09	1.75185e-05	0.558442
OTU_629	8.56317e-05	7.33279e-08	8.56317e-05	0	0	0	0.000999001
OTU_630	0.00010704	1.78228e-08	4.2217e-05	0.000182859	2.88938e-08	6.00976e-05	0.342657
OTU_631	6.77918e-05	1.14433e-08	3.3828e-05	6.68998e-05	9.25237e-09	3.4008e-05	0.953047
OTU_632	0.000149855	2.87993e-08	5.3665e-05	0.000178399	7.27459e-09	3.0155e-05	0.618382
OTU_633	5.70878e-05	6.5633e-09	2.56189e-05	2.22999e-05	1.43219e-09	1.338e-05	0.252747
OTU_634	5.35198e-05	6.57744e-09	2.56465e-05	9.36597e-05	6.16067e-09	2.77504e-05	0.318681
OTU_635	0.00054947	1.38112e-07	0.000117521	0.000450458	1.19281e-07	0.000122107	0.58042
OTU_636	4.28159e-05	5.60144e-09	2.36674e-05	7.58197e-05	2.34151e-09	1.71081e-05	0.260739
OTU_637	1.78399e-05	3.18263e-09	1.78399e-05	0.00010258	4.12606e-08	7.18162e-05	0.242757
OTU_638	3.21119e-05	5.21952e-09	2.28463e-05	0.00014272	4.61937e-08	7.59882e-05	0.193806
OTU_639	5.35198e-05	1.02552e-08	3.20237e-05	9.36597e-05	2.39834e-08	5.47533e-05	0.562438
OTU_640	0.000121312	7.16305e-08	8.46348e-05	0.000187319	4.93763e-08	7.85623e-05	0.586414
OTU_641	1.0704e-05	5.79947e-10	7.61542e-06	3.12199e-05	2.70524e-09	1.8389e-05	0.120892
OTU_642	3.92479e-05	9.76008e-10	9.87931e-06	7.58197e-05	1.43446e-08	4.23447e-05	0.56044
OTU_643	9.27677e-05	1.67477e-08	4.0924e-05	6.24398e-05	5.36501e-09	2.58965e-05	0.536464
OTU_644	2.49759e-05	1.71155e-09	1.30826e-05	4.01399e-05	6.34254e-09	2.8157e-05	0.655345
OTU_645	0.00114889	1.30921e-06	0.00036183	0.00214971	2.08954e-06	0.000511069	0.126873
OTU_646	0	0	0	9.81197e-05	1.30033e-08	4.03165e-05	0.000999001
OTU_647	7.49277e-05	5.61417e-08	7.49277e-05	0	0	0	0.000999001
OTU_648	3.21119e-05	2.10761e-09	1.45176e-05	3.12199e-05	2.70524e-09	1.8389e-05	1
OTU_649	2.49759e-05	3.40896e-09	1.84634e-05	2.22999e-05	1.06846e-09	1.15567e-05	1
OTU_650	7.13598e-06	5.09222e-10	7.13598e-06	0.00012042	8.14527e-08	0.000100904	0.242757
OTU_651	8.56317e-05	2.55177e-08	5.0515e-05	4.01399e-05	3.4327e-09	2.07144e-05	0.488511
OTU_652	8.20637e-05	2.29291e-08	4.78844e-05	5.35198e-05	3.6373e-09	2.13228e-05	0.761239
OTU_653	1.78399e-05	2.05103e-09	1.43214e-05	2.67599e-05	1.36399e-09	1.30575e-05	0.554122
OTU_654	3.21119e-05	2.10761e-09	1.45176e-05	1.78399e-05	7.27459e-10	9.53585e-06	0.408611
OTU_655	2.49759e-05	3.40896e-09	1.84634e-05	0	0	0	0.0197588
OTU_656	2.49759e-05	1.99445e-09	1.41225e-05	4.01399e-05	2.34151e-09	1.71081e-05	0.426573
OTU_657	7.13598e-06	5.09222e-10	7.13598e-06	0	0	0	0.506172
OTU_658	3.56799e-06	1.27305e-10	3.56799e-06	6.68998e-05	2.63477e-08	5.73887e-05	0.218781
OTU_659	2.14079e-05	1.18818e-09	1.09004e-05	8.91997e-06	2.72797e-10	5.83949e-06	0.313115
OTU_660	2.14079e-05	1.47108e-09	1.21288e-05	1.338e-05	7.04726e-10	9.38567e-06	0.739815
OTU_661	1.0704e-05	5.79947e-10	7.61542e-06	1.338e-05	1.43219e-09	1.338e-05	1
OTU_662	6.06558e-05	5.38926e-09	2.32148e-05	6.24398e-05	3.54636e-09	2.10546e-05	0.944056
OTU_663	2.85439e-05	2.20663e-09	1.48547e-05	4.01399e-05	1.61405e-09	1.42041e-05	0.597403
OTU_664	4.99518e-05	4.86589e-09	2.20588e-05	1.338e-05	1.43219e-09	1.338e-05	0.181818
OTU_665	7.84957e-05	5.31854e-09	2.3062e-05	8.02797e-05	5.72874e-09	2.67599e-05	0.949051
OTU_666	7.13598e-06	5.09222e-10	7.13598e-06	5.35198e-05	1.56404e-08	4.42159e-05	0.223776
OTU_667	2.49759e-05	6.23796e-09	2.49759e-05	2.22999e-05	1.06846e-09	1.15567e-05	1
OTU_668	5.70878e-05	3.16849e-09	1.78003e-05	2.22999e-05	1.06846e-09	1.15567e-05	0.0859141
OTU_669	4.99518e-05	8.2607e-09	2.87414e-05	0.000156099	3.38041e-08	6.5004e-05	0.146853
OTU_670	2.85439e-05	2.20663e-09	1.48547e-05	5.79798e-05	3.25083e-09	2.01582e-05	0.233766
OTU_671	3.92479e-05	2.10761e-09	1.45176e-05	1.78399e-05	7.27459e-10	9.53585e-06	0.212787
OTU_672	1.78399e-05	1.48523e-09	1.2187e-05	4.45999e-05	7.54739e-09	3.07152e-05	0.447552
OTU_673	3.21119e-05	1.54181e-09	1.2417e-05	1.338e-05	7.04726e-10	9.38567e-06	0.24743
OTU_674	3.56799e-05	3.39481e-09	1.8425e-05	2.22999e-05	2.52337e-09	1.77601e-05	0.574426
OTU_675	0.000128448	9.39231e-09	3.06469e-05	0.00012934	1.48902e-08	4.31425e-05	0.98002
OTU_676	1.4272e-05	6.22382e-10	7.88912e-06	2.67599e-05	1.36399e-09	1.30575e-05	0.355734
OTU_677	0.000121312	2.49519e-08	4.99518e-05	0.00014272	2.47336e-08	5.56031e-05	0.753247
OTU_678	6.06558e-05	5.38926e-09	2.32148e-05	8.47397e-05	3.25083e-09	2.01582e-05	0.340659
OTU_679	0.00612624	5.71489e-06	0.000755969	0.00421023	3.0677e-06	0.000619243	0.0639361
OTU_680	2.85439e-05	1.64082e-09	1.28095e-05	5.79798e-05	3.25083e-09	2.01582e-05	0.222777
OTU_681	6.42238e-05	7.01594e-09	2.64876e-05	6.24398e-05	6.81993e-09	2.91975e-05	0.942058
OTU_682	0	0	0	0.00011596	7.44736e-08	9.64842e-05	0.000999001
OTU_683	3.21119e-05	4.65372e-09	2.15725e-05	8.91997e-06	6.36527e-10	8.91997e-06	0.126545
OTU_684	1.4272e-05	9.05283e-10	9.51463e-06	2.67599e-05	1.36399e-09	1.30575e-05	0.355734
OTU_685	3.56799e-06	1.27305e-10	3.56799e-06	2.22999e-05	1.43219e-09	1.338e-05	0.0949118
OTU_686	2.85439e-05	1.64082e-09	1.28095e-05	5.79798e-05	2.15964e-09	1.64303e-05	0.153846
OTU_687	7.13598e-06	2.26321e-10	4.75732e-06	6.24398e-05	5.36501e-09	2.58965e-05	0.0569431
OTU_688	1.4272e-05	6.22382e-10	7.88912e-06	4.01399e-05	4.16016e-09	2.28039e-05	0.356643
OTU_689	2.14079e-05	4.58299e-09	2.14079e-05	2.22999e-05	1.79592e-09	1.4983e-05	1
OTU_690	7.13598e-06	5.09222e-10	7.13598e-06	4.45999e-05	1.59132e-08	4.45999e-05	0.467532
OTU_691	0.00149142	3.87235e-07	0.000196783	0.00103026	8.35646e-07	0.000323196	0.240759
OTU_692	0.000139152	1.87988e-08	4.33575e-05	8.91997e-05	2.54611e-09	1.78399e-05	0.296703
OTU_693	2.49759e-05	1.14575e-09	1.0704e-05	2.67599e-05	1.36399e-09	1.30575e-05	1
OTU_694	2.49759e-05	8.62848e-10	9.28896e-06	4.01399e-05	2.34151e-09	1.71081e-05	0.452547
OTU_695	3.56799e-05	1.98031e-09	1.40723e-05	4.45999e-06	1.59132e-10	4.45999e-06	0.028971
OTU_696	1.78399e-05	3.18263e-09	1.78399e-05	5.35198e-05	1.56404e-08	4.42159e-05	0.493506
OTU_697	4.63838e-05	3.40896e-09	1.84634e-05	4.45999e-05	6.09247e-09	2.75964e-05	0.978022
OTU_698	3.21119e-05	1.54181e-09	1.2417e-05	2.67599e-05	2.45518e-09	1.75185e-05	0.799969
OTU_699	0.000228351	9.67521e-09	3.1105e-05	0.000178399	2.65523e-08	5.76111e-05	0.44955
OTU_700	3.21119e-05	1.54181e-09	1.2417e-05	2.22999e-05	1.06846e-09	1.15567e-05	0.597939
OTU_701	4.99518e-05	5.1488e-09	2.2691e-05	8.02797e-05	9.72977e-09	3.48744e-05	0.451548
OTU_702	2.49759e-05	2.84315e-09	1.68617e-05	8.91997e-06	6.36527e-10	8.91997e-06	0.314849
OTU_703	0.000178399	8.74164e-08	9.34967e-05	0.000156099	1.92549e-08	4.90598e-05	0.903097
OTU_704	2.14079e-05	4.58299e-09	2.14079e-05	8.47397e-05	1.30715e-08	4.0422e-05	0.21978
OTU_705	1.78399e-05	9.19428e-10	9.58868e-06	7.13598e-05	4.00103e-09	2.23635e-05	0.0539461
OTU_706	7.13598e-06	5.09222e-10	7.13598e-06	2.67599e-05	1.72772e-09	1.46957e-05	0.150501
OTU_707	1.4272e-05	6.22382e-10	7.88912e-06	0	0	0	0.134277
OTU_708	7.84957e-05	6.16158e-08	7.84957e-05	0	0	0	0.000999001
OTU_709	3.21119e-05	1.25891e-09	1.12201e-05	6.68998e-05	6.34254e-09	2.8157e-05	0.263736
OTU_710	3.92479e-05	2.67341e-09	1.63506e-05	4.45999e-05	2.09145e-09	1.61688e-05	0.75025
OTU_711	2.49759e-05	2.27735e-09	1.50909e-05	4.90598e-05	2.15964e-09	1.64303e-05	0.311688
OTU_712	1.0704e-05	5.79947e-10	7.61542e-06	2.67599e-05	2.8189e-09	1.87713e-05	0.198697
OTU_713	5.70878e-05	3.45139e-09	1.85779e-05	0.00012934	1.05254e-08	3.62723e-05	0.0809191
OTU_714	1.4272e-05	2.03689e-09	1.4272e-05	2.67599e-05	2.45518e-09	1.75185e-05	0.355734
OTU_715	4.99518e-05	3.45139e-09	1.85779e-05	3.12199e-05	1.25032e-09	1.25016e-05	0.444555
OTU_716	1.0704e-05	5.79947e-10	7.61542e-06	1.78399e-05	1.45492e-09	1.34857e-05	0.707293
OTU_717	0.000231919	3.9111e-08	6.25388e-05	0.000325579	7.72698e-08	9.82788e-05	0.463536
OTU_718	2.49759e-05	1.71155e-09	1.30826e-05	3.12199e-05	1.25032e-09	1.25016e-05	0.789968
OTU_719	5.35198e-05	2.61683e-09	1.61766e-05	6.24398e-05	2.45518e-09	1.75185e-05	0.664336
OTU_720	0.00142363	1.70434e-07	0.00013055	0.00134692	1.74499e-07	0.00014769	0.682318
OTU_721	3.56799e-06	1.27305e-10	3.56799e-06	4.01399e-05	1.61405e-09	1.42041e-05	0.00999001
OTU_722	1.78399e-05	1.20233e-09	1.09651e-05	1.338e-05	7.04726e-10	9.38567e-06	0.739816
OTU_723	0.000249759	1.35792e-08	3.685e-05	0.000205159	1.73681e-08	4.65941e-05	0.463536
OTU_724	1.0704e-05	5.79947e-10	7.61542e-06	5.35198e-05	1.01844e-08	3.56799e-05	0.336663
OTU_725	0	0	0	3.12199e-05	1.25032e-09	1.25016e-05	0.00342531
OTU_726	5.35198e-05	8.27485e-09	2.8766e-05	5.79798e-05	3.97829e-09	2.22999e-05	0.86014
OTU_727	3.21119e-05	1.03117e-08	3.21119e-05	4.45999e-06	1.59132e-10	4.45999e-06	0.0504094
OTU_728	3.56799e-05	4.52641e-09	2.12754e-05	8.91997e-06	2.72797e-10	5.83949e-06	0.187812
OTU_729	0.000103472	1.76672e-08	4.20323e-05	4.90598e-05	3.97829e-09	2.22999e-05	0.321678
OTU_730	2.14079e-05	2.03689e-09	1.4272e-05	1.338e-05	3.40997e-10	6.52875e-06	0.739815
OTU_731	3.92479e-05	4.08792e-09	2.02186e-05	3.12199e-05	2.34151e-09	1.71081e-05	0.654346
OTU_732	1.78399e-05	1.20233e-09	1.09651e-05	1.78399e-05	7.27459e-10	9.53585e-06	1
OTU_733	0.000224783	6.70616e-08	8.18912e-05	0.000231919	8.11117e-08	0.000100692	0.97003
OTU_734	7.13598e-05	6.78962e-09	2.60569e-05	7.13598e-05	2.18238e-09	1.65166e-05	0.898102
OTU_735	1.78399e-05	1.48523e-09	1.2187e-05	1.338e-05	7.04726e-10	9.38567e-06	0.739816
OTU_736	1.4272e-05	2.03689e-09	1.4272e-05	1.78399e-05	1.45492e-09	1.34857e-05	1
OTU_737	0.000813501	5.10297e-07	0.000225897	0.000383559	1.17757e-07	0.000121325	0.118881
OTU_738	1.78399e-05	6.36527e-10	7.97826e-06	5.35198e-05	1.45492e-09	1.34857e-05	0.042957
OTU_739	1.4272e-05	1.18818e-09	1.09004e-05	5.35198e-05	2.90984e-09	1.90717e-05	0.0909091
OTU_740	4.28159e-05	8.14754e-09	2.85439e-05	2.22999e-05	7.04726e-10	9.38567e-06	0.44955
OTU_741	4.63838e-05	9.63277e-09	3.10367e-05	2.67599e-05	3.91009e-09	2.2108e-05	0.567433
OTU_742	7.13598e-06	2.26321e-10	4.75732e-06	3.56799e-05	1.09119e-09	1.1679e-05	0.045954
OTU_743	3.56799e-06	1.27305e-10	3.56799e-06	1.338e-05	1.43219e-09	1.338e-05	0.329369
OTU_744	0.000203375	4.47125e-08	6.68674e-05	0.000182859	8.52491e-09	3.26437e-05	0.791209
OTU_745	6.42238e-05	1.86149e-08	4.3145e-05	3.12199e-05	5.61508e-09	2.64931e-05	0.61039
OTU_746	7.13598e-06	5.09222e-10	7.13598e-06	1.78399e-05	1.09119e-09	1.1679e-05	0.416678
OTU_747	4.63838e-05	2.84315e-09	1.68617e-05	0.0001115	6.34254e-09	2.8157e-05	0.038961
OTU_748	2.49759e-05	1.42865e-09	1.19526e-05	4.45999e-05	2.45518e-09	1.75185e-05	0.366633
OTU_749	2.85439e-05	2.48953e-09	1.57782e-05	7.13598e-05	8.72951e-09	3.30332e-05	0.294705
OTU_750	3.56799e-05	6.78962e-09	2.60569e-05	3.56799e-05	2.90984e-09	1.90717e-05	0.975025
OTU_751	3.21119e-05	8.04853e-09	2.83699e-05	1.338e-05	7.04726e-10	9.38567e-06	0.24743
OTU_752	0	0	0	8.91997e-06	6.36527e-10	8.91997e-06	0.19753
OTU_753	7.13598e-06	5.09222e-10	7.13598e-06	1.78399e-05	7.27459e-10	9.53585e-06	0.416678
OTU_754	0.000456702	4.32273e-08	6.57474e-05	0.000508438	8.6113e-08	0.00010375	0.721279
OTU_755	4.63838e-05	8.62848e-10	9.28896e-06	2.67599e-05	1.72772e-09	1.46957e-05	0.341658
OTU_756	0	0	0	3.56799e-05	4.72849e-09	2.43117e-05	0.000999001
OTU_757	0.000927677	3.82765e-07	0.000195644	0.00172601	7.09614e-07	0.000297828	0.031968
OTU_758	2.14079e-05	9.05283e-10	9.51463e-06	1.78399e-05	1.09119e-09	1.1679e-05	1
OTU_759	2.49759e-05	1.14575e-09	1.0704e-05	0	0	0	0.0197588
OTU_760	1.0704e-05	2.97046e-10	5.45019e-06	2.67599e-05	2.45518e-09	1.75185e-05	0.198697
OTU_761	0	0	0	2.67599e-05	2.45518e-09	1.75185e-05	0.00770706
OTU_762	6.06558e-05	3.69186e-09	1.92142e-05	9.81197e-05	9.00231e-09	3.35453e-05	0.395604
OTU_763	1.4272e-05	6.22382e-10	7.88912e-06	2.22999e-05	1.06846e-09	1.15567e-05	0.522996
OTU_764	2.85439e-05	3.90403e-09	1.97586e-05	0.00012934	3.05306e-08	6.17764e-05	0.160839
OTU_765	7.13598e-06	5.09222e-10	7.13598e-06	0.000156099	9.34558e-08	0.000108083	0.0849151
OTU_766	0	0	0	3.12199e-05	2.34151e-09	1.71081e-05	0.00342531
OTU_767	4.99518e-05	3.16849e-09	1.78003e-05	1.78399e-05	7.27459e-10	9.53585e-06	0.10989
OTU_768	5.35198e-05	4.31424e-09	2.07707e-05	0.00011596	1.04572e-08	3.61546e-05	0.167832
OTU_769	1.0704e-05	1.14575e-09	1.0704e-05	5.35198e-05	1.56404e-08	4.42159e-05	0.493506
OTU_770	0	0	0	1.338e-05	7.04726e-10	9.38567e-06	0.0877908
OTU_771	0.000303279	1.50645e-08	3.8813e-05	0.000240839	2.93712e-08	6.0592e-05	0.412587
OTU_772	2.49759e-05	3.40896e-09	1.84634e-05	8.91997e-06	6.36527e-10	8.91997e-06	0.314849
OTU_773	1.0704e-05	5.79947e-10	7.61542e-06	4.45999e-06	1.59132e-10	4.45999e-06	0.634201
OTU_774	4.63838e-05	1.99445e-09	1.41225e-05	2.22999e-05	1.06846e-09	1.15567e-05	0.142857
OTU_775	1.0704e-05	5.79947e-10	7.61542e-06	1.338e-05	7.04726e-10	9.38567e-06	1
OTU_776	9.27677e-05	1.25042e-08	3.53613e-05	8.02797e-05	1.19121e-08	3.85878e-05	0.81019
OTU_777	2.49759e-05	6.23796e-09	2.49759e-05	8.91997e-06	6.36527e-10	8.91997e-06	0.314849
OTU_778	8.91997e-05	7.95659e-08	8.91997e-05	0	0	0	0.000999001
OTU_779	7.13598e-06	5.09222e-10	7.13598e-06	6.24398e-05	9.36604e-09	3.42163e-05	0.0779221
OTU_780	1.78399e-05	1.48523e-09	1.2187e-05	6.24398e-05	1.33671e-08	4.08764e-05	0.332667
OTU_781	1.4272e-05	1.18818e-09	1.09004e-05	4.01399e-05	1.61405e-09	1.42041e-05	0.124875
OTU_782	0.000117744	1.4725e-08	3.83732e-05	0.00013826	1.5072e-08	4.34051e-05	0.701299
OTU_783	2.85439e-05	2.77243e-09	1.66506e-05	4.45999e-05	7.18366e-09	2.99659e-05	0.611389
OTU_784	3.21119e-05	3.23921e-09	1.79978e-05	5.35198e-05	2.54611e-09	1.78399e-05	0.387612
OTU_785	7.13598e-06	5.09222e-10	7.13598e-06	3.12199e-05	8.86591e-10	1.05273e-05	0.0876862
OTU_786	0.000121312	8.54361e-09	2.92294e-05	0.000191779	3.1258e-08	6.2508e-05	0.354645
OTU_787	0.000231919	1.02552e-08	3.20237e-05	0.000227459	1.08892e-08	3.68937e-05	0.902098
OTU_788	7.13598e-06	5.09222e-10	7.13598e-06	0	0	0	0.506172
OTU_789	4.28159e-05	5.03564e-09	2.24402e-05	3.56799e-05	3.27357e-09	2.02286e-05	0.831169
OTU_790	0	0	0	4.45999e-05	3.54636e-09	2.10546e-05	0.000999001
OTU_791	1.78399e-05	6.36527e-10	7.97826e-06	4.01399e-05	2.34151e-09	1.71081e-05	0.232767
OTU_792	1.4272e-05	3.39481e-10	5.8265e-06	6.68998e-05	5.61508e-09	2.64931e-05	0.020979
OTU_793	0	0	0	4.01399e-05	1.28897e-08	4.01399e-05	0.000999001
OTU_794	0	0	0	1.338e-05	7.04726e-10	9.38567e-06	0.0877908
OTU_795	1.78399e-05	2.05103e-09	1.43214e-05	3.56799e-05	4.00103e-09	2.23635e-05	0.48951
OTU_796	7.13598e-06	5.09222e-10	7.13598e-06	2.67599e-05	2.8189e-09	1.87713e-05	0.150501
OTU_797	3.92479e-05	6.91693e-09	2.63e-05	3.56799e-05	1.81865e-09	1.50775e-05	0.889111
OTU_798	4.63838e-05	9.63277e-09	3.10367e-05	0.0001115	2.78026e-08	5.89519e-05	0.347652
OTU_799	2.14079e-05	1.18818e-09	1.09004e-05	1.338e-05	3.40997e-10	6.52875e-06	0.739815
OTU_800	0.000281871	4.17137e-08	6.45862e-05	0.000811717	2.39607e-07	0.000173063	0.00999001
OTU_801	7.13598e-06	5.09222e-10	7.13598e-06	2.22999e-05	7.04726e-10	9.38567e-06	0.253598
OTU_802	9.99037e-05	8.99625e-09	2.99937e-05	0.00010258	2.41653e-08	5.49605e-05	0.996004
OTU_803	4.63838e-05	5.10636e-09	2.25973e-05	3.56799e-05	1.81865e-09	1.50775e-05	0.703297
OTU_804	2.14079e-05	1.18818e-09	1.09004e-05	2.22999e-05	2.52337e-09	1.77601e-05	1
OTU_805	7.13598e-06	2.26321e-10	4.75732e-06	8.91997e-06	6.36527e-10	8.91997e-06	1
OTU_806	1.4272e-05	9.05283e-10	9.51463e-06	4.45999e-06	1.59132e-10	4.45999e-06	0.390334
OTU_807	1.4272e-05	2.03689e-09	1.4272e-05	2.67599e-05	2.8189e-09	1.87713e-05	0.355734
OTU_808	1.4272e-05	6.22382e-10	7.88912e-06	1.78399e-05	7.27459e-10	9.53585e-06	1
OTU_809	1.0704e-05	2.97046e-10	5.45019e-06	2.22999e-05	1.79592e-09	1.4983e-05	0.479632
OTU_810	2.49759e-05	1.42865e-09	1.19526e-05	3.12199e-05	7.79745e-09	3.12199e-05	0.789968
OTU_811	3.56799e-06	1.27305e-10	3.56799e-06	0	0	0	1
OTU_812	1.0704e-05	5.79947e-10	7.61542e-06	1.338e-05	7.04726e-10	9.38567e-06	1
OTU_813	3.21119e-05	2.67341e-09	1.63506e-05	3.12199e-05	3.79643e-09	2.17843e-05	1
OTU_814	0	0	0	4.45999e-05	1.59132e-08	4.45999e-05	0.000999001
OTU_815	2.49759e-05	1.42865e-09	1.19526e-05	3.12199e-05	5.61508e-09	2.64931e-05	0.789968
OTU_816	0	0	0	4.45999e-06	1.59132e-10	4.45999e-06	0.444444
OTU_817	1.0704e-05	2.97046e-10	5.45019e-06	1.78399e-05	7.27459e-10	9.53585e-06	0.707293
OTU_818	1.4272e-05	1.18818e-09	1.09004e-05	1.338e-05	7.04726e-10	9.38567e-06	1
OTU_820	2.49759e-05	1.71155e-09	1.30826e-05	4.45999e-06	1.59132e-10	4.45999e-06	0.0838955
OTU_821	3.92479e-05	2.10761e-09	1.45176e-05	2.67599e-05	1.72772e-09	1.46957e-05	0.470529
OTU_822	7.13598e-06	2.26321e-10	4.75732e-06	4.45999e-06	1.59132e-10	4.45999e-06	1
OTU_823	0	0	0	1.78399e-05	1.09119e-09	1.1679e-05	0.0390179
OTU_824	4.28159e-05	3.90403e-09	1.97586e-05	5.35198e-05	2.90984e-09	1.90717e-05	0.664336
OTU_825	0	0	0	3.12199e-05	7.79745e-09	3.12199e-05	0.00342531
OTU_826	7.13598e-06	2.26321e-10	4.75732e-06	0.00010704	6.87449e-08	9.2699e-05	0.366633
OTU_827	0	0	0	7.58197e-05	4.59891e-08	7.58197e-05	0.000999001
OTU_828	4.28159e-05	1.64082e-09	1.28095e-05	0	0	0	0.000999001
OTU_829	7.49277e-05	6.06822e-09	2.46338e-05	4.01399e-05	4.52389e-09	2.37799e-05	0.360639
OTU_830	3.56799e-05	1.27305e-08	3.56799e-05	8.91997e-06	2.72797e-10	5.83949e-06	0.891109
OTU_831	7.13598e-06	5.09222e-10	7.13598e-06	2.67599e-05	3.91009e-09	2.2108e-05	0.150501
OTU_832	3.92479e-05	3.80502e-09	1.95065e-05	1.338e-05	1.43219e-09	1.338e-05	0.288711
OTU_833	1.4272e-05	2.03689e-09	1.4272e-05	1.78399e-05	2.54611e-09	1.78399e-05	1
OTU_834	2.14079e-05	4.58299e-09	2.14079e-05	0	0	0	0.0371076
OTU_835	1.4272e-05	1.18818e-09	1.09004e-05	3.56799e-05	3.27357e-09	2.02286e-05	0.27972
OTU_836	1.0704e-05	1.14575e-09	1.0704e-05	0	0	0	0.259258
OTU_837	1.0704e-05	5.79947e-10	7.61542e-06	8.91997e-06	6.36527e-10	8.91997e-06	1
OTU_838	1.78399e-05	9.19428e-10	9.58868e-06	3.12199e-05	3.79643e-09	2.17843e-05	0.391007
OTU_839	4.28159e-05	8.14754e-09	2.85439e-05	0.00012488	8.36578e-09	3.23376e-05	0.0719281
OTU_840	2.49759e-05	1.14575e-09	1.0704e-05	4.01399e-05	2.70524e-09	1.8389e-05	0.515485
OTU_842	2.14079e-05	1.47108e-09	1.21288e-05	2.67599e-05	5.72874e-09	2.67599e-05	0.775658
OTU_843	1.4272e-05	2.03689e-09	1.4272e-05	4.45999e-05	4.27382e-09	2.31134e-05	0.250749
OTU_844	3.21119e-05	1.03117e-08	3.21119e-05	0	0	0	0.00571765
OTU_845	0	0	0	1.338e-05	7.04726e-10	9.38567e-06	0.0877908
OTU_846	9.63357e-05	1.4725e-08	3.83732e-05	7.13598e-05	2.32787e-08	5.39429e-05	0.678322
OTU_847	3.92479e-05	3.23921e-09	1.79978e-05	4.45999e-05	2.45518e-09	1.75185e-05	0.753247
OTU_848	1.78399e-05	2.05103e-09	1.43214e-05	4.45999e-05	1.36399e-09	1.30575e-05	0.171828
OTU_849	1.78399e-05	2.05103e-09	1.43214e-05	4.45999e-06	1.59132e-10	4.45999e-06	0.236037
OTU_850	3.56799e-06	1.27305e-10	3.56799e-06	2.67599e-05	5.72874e-09	2.67599e-05	0.049731
OTU_851	2.14079e-05	9.05283e-10	9.51463e-06	0	0	0	0.0371076
OTU_852	6.42238e-05	3.33823e-09	1.82708e-05	2.67599e-05	1.72772e-09	1.46957e-05	0.130869
OTU_853	2.49759e-05	1.71155e-09	1.30826e-05	1.78399e-05	7.27459e-10	9.53585e-06	0.764441
OTU_854	5.35198e-05	4.03134e-09	2.00782e-05	3.56799e-05	2.18238e-09	1.65166e-05	0.450549
OTU_855	2.85439e-05	3.33823e-09	1.82708e-05	1.338e-05	3.40997e-10	6.52875e-06	0.365676
OTU_856	0	0	0	4.45999e-06	1.59132e-10	4.45999e-06	0.444444
OTU_857	1.0704e-05	1.14575e-09	1.0704e-05	8.91997e-06	6.36527e-10	8.91997e-06	1
OTU_858	2.14079e-05	3.16849e-09	1.78003e-05	8.91997e-06	2.72797e-10	5.83949e-06	0.313115
OTU_859	0.0307097	4.83809e-05	0.00219957	0.02647	1.51393e-05	0.00137565	0.123876
OTU_860	0.00010704	8.20412e-09	2.86428e-05	0.0001338	9.72977e-09	3.48744e-05	0.541459
OTU_861	0.000256895	5.73723e-08	7.57445e-05	8.02797e-05	1.70044e-08	4.61036e-05	0.0659341
OTU_862	3.56799e-06	1.27305e-10	3.56799e-06	0	0	0	1
OTU_863	3.56799e-05	5.09222e-09	2.25659e-05	3.12199e-05	5.22861e-10	8.08441e-06	0.819181
OTU_864	0.000649374	8.7439e-07	0.000295701	0.000196239	1.38945e-07	0.000131788	0.175824
OTU_866	3.56799e-06	1.27305e-10	3.56799e-06	1.78399e-05	7.27459e-10	9.53585e-06	0.178646
OTU_867	1.78399e-05	1.20233e-09	1.09651e-05	0	0	0	0.0702624
OTU_868	3.56799e-06	1.27305e-10	3.56799e-06	0	0	0	1
OTU_869	1.78399e-05	1.48523e-09	1.2187e-05	1.78399e-05	1.45492e-09	1.34857e-05	1
OTU_870	3.56799e-06	1.27305e-10	3.56799e-06	1.78399e-05	3.6373e-10	6.74286e-06	0.178646
OTU_871	6.06558e-05	6.52086e-09	2.5536e-05	0.000245299	8.05434e-08	0.000100339	0.0939061
OTU_872	1.0704e-05	2.97046e-10	5.45019e-06	1.338e-05	1.43219e-09	1.338e-05	1
OTU_873	7.13598e-06	5.09222e-10	7.13598e-06	0	0	0	0.506172
OTU_874	2.49759e-05	1.42865e-09	1.19526e-05	5.79798e-05	1.08892e-08	3.68937e-05	0.47952
OTU_875	1.78399e-05	6.36527e-10	7.97826e-06	8.91997e-06	6.36527e-10	8.91997e-06	0.473128
OTU_876	0.000114176	1.2674e-08	3.56005e-05	0.000236379	5.4173e-08	8.22899e-05	0.194805
OTU_877	3.56799e-06	1.27305e-10	3.56799e-06	2.67599e-05	5.72874e-09	2.67599e-05	0.049731
OTU_878	0.002519	9.639e-07	0.000310467	0.00316659	4.06532e-06	0.000712857	0.415584
OTU_879	3.56799e-06	1.27305e-10	3.56799e-06	8.91997e-06	6.36527e-10	8.91997e-06	0.588476
OTU_880	2.49759e-05	1.99445e-09	1.41225e-05	7.13598e-05	1.20031e-08	3.87348e-05	0.328671
OTU_881	2.14079e-05	4.58299e-09	2.14079e-05	0	0	0	0.0371076
OTU_882	6.77918e-05	1.79501e-08	4.23675e-05	0.00010704	7.27459e-09	3.0155e-05	0.441558
OTU_883	1.0704e-05	1.14575e-09	1.0704e-05	4.45999e-06	1.59132e-10	4.45999e-06	0.634201
OTU_884	1.0704e-05	5.79947e-10	7.61542e-06	5.35198e-05	7.63832e-09	3.08997e-05	0.20979
OTU_885	2.49759e-05	1.14575e-09	1.0704e-05	1.78399e-05	7.27459e-10	9.53585e-06	0.764441
OTU_886	4.28159e-05	4.75273e-09	2.18008e-05	4.01399e-05	3.06897e-09	1.95862e-05	0.833167
OTU_887	1.0704e-05	1.14575e-09	1.0704e-05	2.22999e-05	2.52337e-09	1.77601e-05	0.479632
OTU_888	0.000121312	9.67521e-09	3.1105e-05	0.00011596	8.27485e-09	3.21614e-05	0.88012
OTU_889	1.78399e-05	3.18263e-09	1.78399e-05	8.91997e-06	6.36527e-10	8.91997e-06	0.473128
OTU_890	2.49759e-05	1.99445e-09	1.41225e-05	0	0	0	0.0197588
OTU_891	1.78399e-05	1.20233e-09	1.09651e-05	4.45999e-06	1.59132e-10	4.45999e-06	0.236037
OTU_892	2.14079e-05	1.47108e-09	1.21288e-05	3.12199e-05	7.79745e-09	3.12199e-05	0.581437
OTU_893	2.14079e-05	2.31979e-09	1.52308e-05	1.338e-05	7.04726e-10	9.38567e-06	0.739815
OTU_894	2.14079e-05	1.47108e-09	1.21288e-05	1.338e-05	7.04726e-10	9.38567e-06	0.739815
OTU_895	2.85439e-05	1.64082e-09	1.28095e-05	0	0	0	0.0105964
OTU_896	0	0	0	2.22999e-05	3.97829e-09	2.22999e-05	0.0173411
OTU_897	1.4272e-05	9.05283e-10	9.51463e-06	5.35198e-05	4.00103e-09	2.23635e-05	0.105894
OTU_898	0	0	0	4.45999e-06	1.59132e-10	4.45999e-06	0.444444
OTU_899	0	0	0	4.45999e-06	1.59132e-10	4.45999e-06	0.444444
OTU_900	0	0	0	1.338e-05	7.04726e-10	9.38567e-06	0.0877908
OTU_901	1.4272e-05	1.18818e-09	1.09004e-05	4.45999e-06	1.59132e-10	4.45999e-06	0.390334
OTU_902	1.78399e-05	1.48523e-09	1.2187e-05	3.12199e-05	1.97778e-09	1.57233e-05	0.391007
OTU_903	0	0	0	1.338e-05	1.43219e-09	1.338e-05	0.0877908
OTU_904	7.13598e-06	2.26321e-10	4.75732e-06	4.45999e-06	1.59132e-10	4.45999e-06	1
OTU_905	0.000378207	1.41224e-07	0.000118838	0.000539658	1.5072e-08	4.34051e-05	0.217782
OTU_906	1.0704e-05	5.79947e-10	7.61542e-06	1.338e-05	7.04726e-10	9.38567e-06	1
OTU_907	1.0704e-05	1.14575e-09	1.0704e-05	1.338e-05	1.43219e-09	1.338e-05	1
OTU_908	1.0704e-05	1.14575e-09	1.0704e-05	1.338e-05	7.04726e-10	9.38567e-06	1
OTU_909	1.0704e-05	2.97046e-10	5.45019e-06	0	0	0	0.259258
OTU_910	3.92479e-05	3.23921e-09	1.79978e-05	2.22999e-05	1.79592e-09	1.4983e-05	0.440559
OTU_911	0	0	0	2.22999e-05	1.79592e-09	1.4983e-05	0.0173411
OTU_913	1.78399e-05	6.36527e-10	7.97826e-06	2.22999e-05	1.79592e-09	1.4983e-05	0.759088
OTU_914	1.78399e-05	1.20233e-09	1.09651e-05	0	0	0	0.0702624
OTU_915	1.0704e-05	1.14575e-09	1.0704e-05	4.45999e-05	6.09247e-09	2.75964e-05	0.211788
OTU_916	1.4272e-05	1.18818e-09	1.09004e-05	8.91997e-06	6.36527e-10	8.91997e-06	0.69893
OTU_917	0	0	0	1.78399e-05	1.45492e-09	1.34857e-05	0.0390179
OTU_918	3.56799e-06	1.27305e-10	3.56799e-06	4.45999e-06	1.59132e-10	4.45999e-06	1
OTU_919	0	0	0	1.338e-05	7.04726e-10	9.38567e-06	0.0877908
OTU_920	2.14079e-05	2.31979e-09	1.52308e-05	0	0	0	0.0371076
OTU_921	1.78399e-05	1.20233e-09	1.09651e-05	0	0	0	0.0702624
OTU_922	1.4272e-05	2.03689e-09	1.4272e-05	1.78399e-05	7.27459e-10	9.53585e-06	1
OTU_923	1.4272e-05	1.18818e-09	1.09004e-05	1.78399e-05	1.09119e-09	1.1679e-05	1
OTU_924	2.85439e-05	2.20663e-09	1.48547e-05	4.45999e-06	1.59132e-10	4.45999e-06	0.0496262
OTU_925	1.0704e-05	5.79947e-10	7.61542e-06	8.91997e-06	2.72797e-10	5.83949e-06	1
OTU_926	0	0	0	4.90598e-05	1.05254e-08	3.62723e-05	0.000999001
OTU_927	0.000977629	2.19588e-07	0.000148185	0.00119528	2.93166e-07	0.000191431	0.397602
OTU_928	1.0704e-05	5.79947e-10	7.61542e-06	8.91997e-06	6.36527e-10	8.91997e-06	1
OTU_929	1.4272e-05	6.22382e-10	7.88912e-06	3.56799e-05	2.18238e-09	1.65166e-05	0.274725
OTU_930	2.49759e-05	1.99445e-09	1.41225e-05	1.338e-05	7.04726e-10	9.38567e-06	0.527813
OTU_931	1.78399e-05	1.20233e-09	1.09651e-05	2.22999e-05	2.52337e-09	1.77601e-05	0.759088
OTU_932	0.00113819	7.18413e-07	0.000268032	0.00192671	7.6165e-07	0.000308555	0.0739261
OTU_933	3.56799e-06	1.27305e-10	3.56799e-06	4.45999e-06	1.59132e-10	4.45999e-06	1
OTU_934	0.00118457	3.70826e-07	0.000192569	0.000927677	2.55702e-07	0.000178781	0.334665
OTU_935	3.56799e-06	1.27305e-10	3.56799e-06	0	0	0	1
OTU_936	0	0	0	5.35198e-05	2.2915e-08	5.35198e-05	0.000999001
OTU_937	7.13598e-06	2.26321e-10	4.75732e-06	0	0	0	0.506172
OTU_938	0	0	0	2.67599e-05	2.45518e-09	1.75185e-05	0.00770706
OTU_939	3.56799e-06	1.27305e-10	3.56799e-06	0	0	0	1
OTU_940	1.0704e-05	1.14575e-09	1.0704e-05	1.78399e-05	1.45492e-09	1.34857e-05	0.707293
OTU_941	7.13598e-06	2.26321e-10	4.75732e-06	8.91997e-06	6.36527e-10	8.91997e-06	1
OTU_943	7.13598e-06	2.26321e-10	4.75732e-06	1.338e-05	7.04726e-10	9.38567e-06	0.661297
OTU_944	1.0704e-05	1.14575e-09	1.0704e-05	8.91997e-06	6.36527e-10	8.91997e-06	1
OTU_945	7.13598e-06	5.09222e-10	7.13598e-06	2.67599e-05	2.45518e-09	1.75185e-05	0.150501
OTU_946	0.00191601	1.56757e-06	0.000395925	0.00204713	1.14463e-06	0.000378258	0.796204
OTU_947	1.4272e-05	1.18818e-09	1.09004e-05	4.45999e-05	4.63755e-09	2.40768e-05	0.20979
OTU_948	1.0704e-05	1.14575e-09	1.0704e-05	3.12199e-05	2.34151e-09	1.71081e-05	0.120892
OTU_949	7.49277e-05	4.08792e-09	2.02186e-05	4.01399e-05	2.34151e-09	1.71081e-05	0.234765
OTU_950	0.000517358	9.71057e-08	9.85422e-05	0.00120866	3.38428e-07	0.000205678	0.003996
OTU_951	3.56799e-05	2.26321e-09	1.5044e-05	2.67599e-05	1.72772e-09	1.46957e-05	0.653347
OTU_952	4.28159e-05	4.18693e-09	2.0462e-05	6.24398e-05	4.63755e-09	2.40768e-05	0.568432
OTU_953	1.78399e-05	1.48523e-09	1.2187e-05	0	0	0	0.0702624
OTU_954	0.000456702	1.67987e-07	0.00012961	0.000544118	1.37763e-07	0.000131226	0.661339
OTU_955	1.0704e-05	1.14575e-09	1.0704e-05	3.12199e-05	1.97778e-09	1.57233e-05	0.120892
OTU_956	5.35198e-05	3.18263e-09	1.78399e-05	9.36597e-05	2.43472e-08	5.5167e-05	0.583417
OTU_957	1.4272e-05	6.22382e-10	7.88912e-06	1.78399e-05	1.45492e-09	1.34857e-05	1
OTU_958	2.14079e-05	4.58299e-09	2.14079e-05	0	0	0	0.0371076
OTU_959	6.06558e-05	3.97476e-09	1.99368e-05	3.56799e-05	1.81865e-09	1.50775e-05	0.314685
OTU_960	1.0704e-05	5.79947e-10	7.61542e-06	0	0	0	0.259258
OTU_961	1.0704e-05	1.14575e-09	1.0704e-05	4.45999e-06	1.59132e-10	4.45999e-06	0.634201
OTU_962	7.13598e-06	5.09222e-10	7.13598e-06	3.12199e-05	1.61405e-09	1.42041e-05	0.0876862
OTU_963	3.56799e-06	1.27305e-10	3.56799e-06	0	0	0	1
OTU_965	0.00010704	4.80931e-09	2.19301e-05	0.000165019	6.5244e-09	2.85578e-05	0.117882
OTU_967	0	0	0	3.12199e-05	7.79745e-09	3.12199e-05	0.00342531
OTU_969	0	0	0	1.78399e-05	2.54611e-09	1.78399e-05	0.0390179
OTU_970	2.49759e-05	1.99445e-09	1.41225e-05	0	0	0	0.0197588
OTU_972	2.14079e-05	1.47108e-09	1.21288e-05	4.90598e-05	2.8871e-09	1.89971e-05	0.236763
OTU_973	7.13598e-06	2.26321e-10	4.75732e-06	2.22999e-05	1.79592e-09	1.4983e-05	0.253598
OTU_974	1.0704e-05	2.97046e-10	5.45019e-06	8.91997e-06	2.72797e-10	5.83949e-06	1
OTU_975	0	0	0	8.91997e-06	2.72797e-10	5.83949e-06	0.19753
OTU_976	7.13598e-06	5.09222e-10	7.13598e-06	1.78399e-05	1.09119e-09	1.1679e-05	0.416678
OTU_977	7.13598e-06	5.09222e-10	7.13598e-06	1.338e-05	1.43219e-09	1.338e-05	0.661297
OTU_978	0	0	0	2.22999e-05	1.79592e-09	1.4983e-05	0.0173411
OTU_979	0	0	0	3.12199e-05	5.61508e-09	2.64931e-05	0.00342531
OTU_980	1.78399e-05	9.19428e-10	9.58868e-06	5.79798e-05	7.25186e-09	3.01078e-05	0.188811
OTU_981	3.56799e-06	1.27305e-10	3.56799e-06	0	0	0	1
OTU_982	1.0704e-05	2.97046e-10	5.45019e-06	0	0	0	0.259258
OTU_983	0	0	0	1.78399e-05	1.45492e-09	1.34857e-05	0.0390179
OTU_984	4.28159e-05	2.48953e-09	1.57782e-05	3.56799e-05	2.18238e-09	1.65166e-05	0.807193
OTU_985	0.000863453	4.05057e-07	0.00020126	0.000584258	1.84024e-07	0.000151668	0.326673
OTU_986	1.78399e-05	1.20233e-09	1.09651e-05	2.67599e-05	1.72772e-09	1.46957e-05	0.554122
OTU_987	0.000178399	2.74414e-08	5.23845e-05	0.000173939	2.52565e-08	5.61877e-05	0.929071
OTU_988	3.92479e-05	2.95631e-09	1.71939e-05	3.12199e-05	1.61405e-09	1.42041e-05	0.723277
OTU_989	0.000317551	1.39315e-07	0.000118032	0.00010704	9.45697e-09	3.4382e-05	0.107892
OTU_990	1.78399e-05	2.05103e-09	1.43214e-05	0	0	0	0.0702624
OTU_991	0	0	0	4.45999e-06	1.59132e-10	4.45999e-06	0.444444
OTU_992	0.000884861	1.9656e-07	0.0001402	0.000606558	1.36399e-07	0.000130575	0.142857
OTU_993	7.13598e-06	2.26321e-10	4.75732e-06	0	0	0	0.506172
OTU_994	1.0704e-05	5.79947e-10	7.61542e-06	0	0	0	0.259258
OTU_995	1.0704e-05	5.79947e-10	7.61542e-06	0	0	0	0.259258
OTU_996	7.13598e-06	5.09222e-10	7.13598e-06	4.45999e-06	1.59132e-10	4.45999e-06	1
OTU_997	7.13598e-06	2.26321e-10	4.75732e-06	0	0	0	0.506172
OTU_998	1.4272e-05	2.03689e-09	1.4272e-05	0	0	0	0.134277
OTU_999	0.000242623	8.02873e-08	8.96032e-05	0.00010704	1.67316e-08	4.57323e-05	0.190809
OTU_1000	1.4272e-05	1.18818e-09	1.09004e-05	1.78399e-05	7.27459e-10	9.53585e-06	1
OTU_1001	3.56799e-06	1.27305e-10	3.56799e-06	1.78399e-05	1.45492e-09	1.34857e-05	0.178646
OTU_1002	0	0	0	1.78399e-05	1.45492e-09	1.34857e-05	0.0390179
OTU_1003	7.13598e-06	2.26321e-10	4.75732e-06	0	0	0	0.506172
OTU_1004	2.85439e-05	2.20663e-09	1.48547e-05	0	0	0	0.0105964
OTU_1005	7.13598e-06	5.09222e-10	7.13598e-06	0	0	0	0.506172
OTU_1006	3.92479e-05	2.95631e-09	1.71939e-05	1.78399e-05	7.27459e-10	9.53585e-06	0.274725
OTU_1007	2.14079e-05	1.47108e-09	1.21288e-05	3.56799e-05	3.27357e-09	2.02286e-05	0.527473
OTU_1008	1.4272e-05	2.03689e-09	1.4272e-05	8.91997e-06	2.72797e-10	5.83949e-06	0.69893
OTU_1009	2.14079e-05	1.47108e-09	1.21288e-05	2.22999e-05	1.43219e-09	1.338e-05	1
OTU_1010	3.56799e-06	1.27305e-10	3.56799e-06	0	0	0	1
OTU_1011	0.00281514	3.37202e-06	0.000580691	0.00147626	2.03759e-06	0.000504677	0.0919081
OTU_1012	2.14079e-05	9.05283e-10	9.51463e-06	1.338e-05	7.04726e-10	9.38567e-06	0.739815
OTU_1013	2.14079e-05	9.05283e-10	9.51463e-06	3.12199e-05	8.86591e-10	1.05273e-05	0.581437
OTU_1014	1.4272e-05	6.22382e-10	7.88912e-06	0	0	0	0.134277
OTU_1015	1.0704e-05	2.97046e-10	5.45019e-06	8.91997e-06	2.72797e-10	5.83949e-06	1
OTU_1016	7.13598e-06	5.09222e-10	7.13598e-06	1.338e-05	7.04726e-10	9.38567e-06	0.661297
OTU_1018	2.85439e-05	2.20663e-09	1.48547e-05	2.22999e-05	1.06846e-09	1.15567e-05	0.783967
OTU_1019	1.0704e-05	2.97046e-10	5.45019e-06	1.78399e-05	1.45492e-09	1.34857e-05	0.707293
OTU_1020	7.13598e-06	5.09222e-10	7.13598e-06	0	0	0	0.506172
OTU_1021	0	0	0	1.338e-05	7.04726e-10	9.38567e-06	0.0877908
OTU_1022	7.13598e-06	2.26321e-10	4.75732e-06	1.338e-05	3.40997e-10	6.52875e-06	0.661297
OTU_1023	1.0704e-05	5.79947e-10	7.61542e-06	0	0	0	0.259258
OTU_1024	3.56799e-05	2.54611e-09	1.59565e-05	2.22999e-05	1.43219e-09	1.338e-05	0.473526
OTU_1025	0	0	0	8.91997e-06	6.36527e-10	8.91997e-06	0.19753
OTU_1026	2.14079e-05	4.58299e-09	2.14079e-05	0	0	0	0.0371076
OTU_1027	1.4272e-05	2.03689e-09	1.4272e-05	0	0	0	0.134277
OTU_1028	9.63357e-05	1.67053e-08	4.08721e-05	4.45999e-05	2.45518e-09	1.75185e-05	0.256743
OTU_1029	1.78399e-05	1.48523e-09	1.2187e-05	1.78399e-05	1.09119e-09	1.1679e-05	1
OTU_1030	4.28159e-05	8.43045e-09	2.90352e-05	0.000307739	1.16734e-07	0.000120797	0.026973
OTU_1031	3.92479e-05	3.23921e-09	1.79978e-05	7.58197e-05	2.70524e-09	1.8389e-05	0.12987
OTU_1032	0	0	0	3.12199e-05	1.97778e-09	1.57233e-05	0.00342531
OTU_1033	2.85439e-05	1.35792e-09	1.1653e-05	8.02797e-05	1.00935e-08	3.55202e-05	0.206793
OTU_1034	7.13598e-06	2.26321e-10	4.75732e-06	2.22999e-05	1.06846e-09	1.15567e-05	0.253598
OTU_1035	1.0704e-05	1.14575e-09	1.0704e-05	4.45999e-06	1.59132e-10	4.45999e-06	0.634201
OTU_1036	3.56799e-06	1.27305e-10	3.56799e-06	1.338e-05	3.40997e-10	6.52875e-06	0.329369
OTU_1037	0	0	0	1.338e-05	1.43219e-09	1.338e-05	0.0877908
OTU_1038	3.56799e-06	1.27305e-10	3.56799e-06	8.91997e-06	2.72797e-10	5.83949e-06	0.588476
OTU_1040	0	0	0	4.45999e-06	1.59132e-10	4.45999e-06	0.444444
OTU_1041	3.56799e-06	1.27305e-10	3.56799e-06	0	0	0	1
OTU_1042	0.000206943	2.45558e-08	4.95538e-05	0.000214079	1.49129e-08	4.31754e-05	0.907093
OTU_1043	0.000649374	5.6914e-07	0.000238567	0.000740358	5.20406e-07	0.000255051	0.794206
OTU_1044	7.13598e-06	2.26321e-10	4.75732e-06	8.91997e-06	6.36527e-10	8.91997e-06	1
OTU_1045	1.4272e-05	1.18818e-09	1.09004e-05	1.78399e-05	1.45492e-09	1.34857e-05	1
OTU_1046	0	0	0	1.338e-05	7.04726e-10	9.38567e-06	0.0877908
OTU_1047	0	0	0	2.22999e-05	1.79592e-09	1.4983e-05	0.0173411
OTU_1048	7.13598e-06	2.26321e-10	4.75732e-06	0	0	0	0.506172
OTU_1049	1.4272e-05	6.22382e-10	7.88912e-06	8.91997e-06	6.36527e-10	8.91997e-06	0.69893
OTU_1050	0	0	0	1.78399e-05	1.45492e-09	1.34857e-05	0.0390179
OTU_1051	3.92479e-05	5.21952e-09	2.28463e-05	4.45999e-05	3.18263e-09	1.99457e-05	0.802198
OTU_1052	1.78399e-05	3.53626e-10	5.94665e-06	1.78399e-05	1.09119e-09	1.1679e-05	1
OTU_1053	3.56799e-06	1.27305e-10	3.56799e-06	0	0	0	1
OTU_1054	0	0	0	3.12199e-05	1.97778e-09	1.57233e-05	0.00342531
OTU_1055	7.13598e-06	5.09222e-10	7.13598e-06	8.91997e-06	6.36527e-10	8.91997e-06	1
OTU_1056	7.13598e-06	5.09222e-10	7.13598e-06	0	0	0	0.506172
OTU_1057	8.20637e-05	6.73445e-08	8.20637e-05	4.45999e-06	1.59132e-10	4.45999e-06	0.732268
OTU_1058	7.13598e-06	5.09222e-10	7.13598e-06	0	0	0	0.506172
OTU_1059	0.000174831	2.1062e-08	4.58933e-05	0.000178399	5.81967e-09	2.69715e-05	0.95005
OTU_1061	3.56799e-06	1.27305e-10	3.56799e-06	4.45999e-06	1.59132e-10	4.45999e-06	1
OTU_1062	0	0	0	4.45999e-06	1.59132e-10	4.45999e-06	0.444444
OTU_1063	3.56799e-06	1.27305e-10	3.56799e-06	1.338e-05	1.43219e-09	1.338e-05	0.329369
OTU_1064	0	0	0	1.338e-05	1.43219e-09	1.338e-05	0.0877908
OTU_1065	0.000385343	3.36086e-08	5.79729e-05	0.000793877	4.70212e-07	0.000242439	0.125874
OTU_1066	1.0704e-05	5.79947e-10	7.61542e-06	3.12199e-05	1.61405e-09	1.42041e-05	0.120892
OTU_1067	1.4272e-05	2.03689e-09	1.4272e-05	4.45999e-06	1.59132e-10	4.45999e-06	0.390334
OTU_1068	0	0	0	1.338e-05	1.43219e-09	1.338e-05	0.0877908
OTU_1069	1.4272e-05	6.22382e-10	7.88912e-06	1.338e-05	1.43219e-09	1.338e-05	1
OTU_1070	0.000214079	1.35792e-08	3.685e-05	0.000209619	2.12555e-08	5.15454e-05	0.951049
OTU_1071	7.13598e-06	5.09222e-10	7.13598e-06	0	0	0	0.506172
OTU_1072	1.0704e-05	5.79947e-10	7.61542e-06	1.338e-05	7.04726e-10	9.38567e-06	1
OTU_1073	1.4272e-05	1.18818e-09	1.09004e-05	3.12199e-05	7.79745e-09	3.12199e-05	0.234228
OTU_1074	0.000203375	3.1699e-08	5.63019e-05	0.00134246	5.34644e-06	0.000817499	0.0789211
OTU_1075	0	0	0	4.45999e-06	1.59132e-10	4.45999e-06	0.444444
OTU_1076	3.56799e-06	1.27305e-10	3.56799e-06	1.338e-05	7.04726e-10	9.38567e-06	0.329369
OTU_1077	3.56799e-06	1.27305e-10	3.56799e-06	0	0	0	1
OTU_1078	1.0704e-05	2.97046e-10	5.45019e-06	0	0	0	0.259258
OTU_1079	3.56799e-06	1.27305e-10	3.56799e-06	0	0	0	1
OTU_1080	1.0704e-05	1.14575e-09	1.0704e-05	8.91997e-06	6.36527e-10	8.91997e-06	1
OTU_1082	0	0	0	1.338e-05	1.43219e-09	1.338e-05	0.0877908
OTU_1083	0	0	0	4.45999e-06	1.59132e-10	4.45999e-06	0.444444
OTU_1084	0	0	0	4.45999e-06	1.59132e-10	4.45999e-06	0.444444
OTU_1085	0	0	0	1.338e-05	1.43219e-09	1.338e-05	0.0877908
OTU_1086	1.4272e-05	9.05283e-10	9.51463e-06	3.12199e-05	7.79745e-09	3.12199e-05	0.234228
OTU_1087	0	0	0	1.338e-05	7.04726e-10	9.38567e-06	0.0877908
OTU_1088	0.00391051	1.23831e-06	0.000351897	0.00417009	9.78592e-07	0.000349748	0.606394
OTU_1089	7.13598e-06	5.09222e-10	7.13598e-06	0	0	0	0.506172
OTU_1090	7.13598e-06	5.09222e-10	7.13598e-06	0	0	0	0.506172
OTU_1091	3.56799e-05	3.39481e-09	1.8425e-05	4.01399e-05	7.43373e-09	3.0483e-05	0.858142
OTU_1092	1.0704e-05	5.79947e-10	7.61542e-06	2.22999e-05	1.43219e-09	1.338e-05	0.479632
OTU_1093	3.56799e-06	1.27305e-10	3.56799e-06	8.91997e-06	2.72797e-10	5.83949e-06	0.588476
OTU_1094	1.0704e-05	1.14575e-09	1.0704e-05	0	0	0	0.259258
OTU_1096	1.0704e-05	5.79947e-10	7.61542e-06	0	0	0	0.259258
OTU_1097	7.13598e-06	2.26321e-10	4.75732e-06	0	0	0	0.506172
OTU_1098	7.13598e-06	5.09222e-10	7.13598e-06	1.78399e-05	7.27459e-10	9.53585e-06	0.416678
OTU_1099	0	0	0	4.45999e-06	1.59132e-10	4.45999e-06	0.444444
OTU_1101	8.20637e-05	1.61395e-08	4.0174e-05	0.00014718	3.54409e-08	6.65591e-05	0.41958
OTU_1102	1.0704e-05	1.14575e-09	1.0704e-05	1.338e-05	1.43219e-09	1.338e-05	1
OTU_1104	0.000160559	3.74136e-08	6.11667e-05	0.000454918	5.81058e-08	8.52246e-05	0.00899101
OTU_1105	7.84957e-05	1.23911e-08	3.52009e-05	0.000388019	2.50405e-07	0.00017692	0.104895
OTU_1106	7.13598e-06	5.09222e-10	7.13598e-06	4.45999e-06	1.59132e-10	4.45999e-06	1
OTU_1107	0.000149855	2.25755e-08	4.75137e-05	0.00010704	7.27459e-09	3.0155e-05	0.472527
OTU_1108	1.4272e-05	6.22382e-10	7.88912e-06	2.67599e-05	1.72772e-09	1.46957e-05	0.355734
OTU_1109	0	0	0	4.45999e-06	1.59132e-10	4.45999e-06	0.444444
OTU_1110	0	0	0	8.91997e-06	2.72797e-10	5.83949e-06	0.19753
OTU_1111	0	0	0	8.91997e-06	2.72797e-10	5.83949e-06	0.19753
OTU_1113	7.13598e-06	5.09222e-10	7.13598e-06	0	0	0	0.506172
OTU_1114	3.56799e-06	1.27305e-10	3.56799e-06	0	0	0	1
OTU_1115	0	0	0	1.338e-05	1.43219e-09	1.338e-05	0.0877908
OTU_1116	7.13598e-05	8.20412e-09	2.86428e-05	0.000151639	1.70044e-08	4.61036e-05	0.153846
OTU_1117	3.56799e-06	1.27305e-10	3.56799e-06	4.45999e-06	1.59132e-10	4.45999e-06	1
OTU_1118	3.56799e-06	1.27305e-10	3.56799e-06	0	0	0	1
OTU_1119	3.56799e-06	1.27305e-10	3.56799e-06	0	0	0	1
OTU_1120	0	0	0	8.91997e-06	6.36527e-10	8.91997e-06	0.19753
OTU_1121	3.56799e-06	1.27305e-10	3.56799e-06	0	0	0	1
OTU_1122	7.13598e-06	2.26321e-10	4.75732e-06	1.338e-05	3.40997e-10	6.52875e-06	0.661297
OTU_1123	7.13598e-06	5.09222e-10	7.13598e-06	1.78399e-05	7.27459e-10	9.53585e-06	0.416678
OTU_1124	1.4272e-05	1.18818e-09	1.09004e-05	8.91997e-06	6.36527e-10	8.91997e-06	0.69893
OTU_1125	1.0704e-05	5.79947e-10	7.61542e-06	0	0	0	0.259258
OTU_1126	1.0704e-05	5.79947e-10	7.61542e-06	0.00012488	8.98412e-08	0.000105972	0.346653
OTU_1128	3.56799e-06	1.27305e-10	3.56799e-06	0	0	0	1
OTU_1129	0	0	0	1.338e-05	1.43219e-09	1.338e-05	0.0877908
OTU_1130	0	0	0	1.338e-05	1.43219e-09	1.338e-05	0.0877908
OTU_1131	0	0	0	1.78399e-05	2.54611e-09	1.78399e-05	0.0390179
OTU_1132	1.78399e-05	1.48523e-09	1.2187e-05	2.22999e-05	3.97829e-09	2.22999e-05	0.759088
OTU_1133	2.49759e-05	3.40896e-09	1.84634e-05	0	0	0	0.0197588
OTU_1134	0	0	0	8.91997e-06	6.36527e-10	8.91997e-06	0.19753
OTU_1135	7.13598e-06	2.26321e-10	4.75732e-06	8.91997e-06	2.72797e-10	5.83949e-06	1
OTU_1136	3.56799e-06	1.27305e-10	3.56799e-06	8.91997e-06	2.72797e-10	5.83949e-06	0.588476
OTU_1138	1.4272e-05	9.05283e-10	9.51463e-06	3.56799e-05	2.54611e-09	1.78399e-05	0.225774
OTU_1139	0	0	0	2.67599e-05	1.00026e-09	1.11818e-05	0.00770706
OTU_1140	0.000135584	1.66346e-08	4.07855e-05	2.22999e-05	7.04726e-10	9.38567e-06	0.015984
OTU_1141	2.14079e-05	1.18818e-09	1.09004e-05	1.338e-05	7.04726e-10	9.38567e-06	0.739815
OTU_1142	7.13598e-06	5.09222e-10	7.13598e-06	4.45999e-05	6.81993e-09	2.91975e-05	0.21978
OTU_1143	0.000256895	1.46543e-08	3.82809e-05	0.000214079	1.01844e-08	3.56799e-05	0.438561
OTU_1144	3.56799e-06	1.27305e-10	3.56799e-06	4.45999e-06	1.59132e-10	4.45999e-06	1
OTU_1145	1.4272e-05	6.22382e-10	7.88912e-06	8.91997e-06	6.36527e-10	8.91997e-06	0.69893
OTU_1147	0	0	0	2.22999e-05	3.97829e-09	2.22999e-05	0.0173411
OTU_1148	2.85439e-05	1.92373e-09	1.38698e-05	2.67599e-05	1.00026e-09	1.11818e-05	1
OTU_1149	7.13598e-06	5.09222e-10	7.13598e-06	0	0	0	0.506172
OTU_1150	3.56799e-06	1.27305e-10	3.56799e-06	4.45999e-06	1.59132e-10	4.45999e-06	1
OTU_1151	0	0	0	1.338e-05	1.43219e-09	1.338e-05	0.0877908
OTU_1152	7.13598e-05	9.90153e-09	3.14667e-05	6.68998e-05	7.79745e-09	3.12199e-05	0.881119
OTU_1153	1.4272e-05	6.22382e-10	7.88912e-06	3.12199e-05	3.4327e-09	2.07144e-05	0.234228
OTU_1154	0	0	0	4.45999e-06	1.59132e-10	4.45999e-06	0.444444
OTU_1155	3.56799e-06	1.27305e-10	3.56799e-06	8.91997e-06	2.72797e-10	5.83949e-06	0.588476
OTU_1156	7.13598e-06	2.26321e-10	4.75732e-06	2.22999e-05	1.79592e-09	1.4983e-05	0.253598
OTU_1157	3.21119e-05	9.76008e-10	9.87931e-06	0	0	0	0.00571765
OTU_1158	2.49759e-05	1.71155e-09	1.30826e-05	0	0	0	0.0197588
OTU_1159	0	0	0	4.45999e-05	1.26396e-08	3.97486e-05	0.000999001
OTU_1160	0	0	0	4.45999e-05	1.59132e-08	4.45999e-05	0.000999001
OTU_1161	2.14079e-05	4.58299e-09	2.14079e-05	8.91997e-06	6.36527e-10	8.91997e-06	0.313115
OTU_1162	7.13598e-06	2.26321e-10	4.75732e-06	0	0	0	0.506172
OTU_1163	0	0	0	4.45999e-06	1.59132e-10	4.45999e-06	0.444444
OTU_1164	7.13598e-06	5.09222e-10	7.13598e-06	0	0	0	0.506172
OTU_1165	1.78399e-05	9.19428e-10	9.58868e-06	4.45999e-06	1.59132e-10	4.45999e-06	0.236037
OTU_1166	0.000160559	1.0821e-08	3.28952e-05	0.00014272	8.72951e-09	3.30332e-05	0.696304
OTU_1167	0	0	0	1.338e-05	1.43219e-09	1.338e-05	0.0877908
OTU_1168	7.13598e-06	5.09222e-10	7.13598e-06	4.45999e-06	1.59132e-10	4.45999e-06	1
OTU_1169	7.13598e-06	5.09222e-10	7.13598e-06	2.22999e-05	3.97829e-09	2.22999e-05	0.253598
OTU_1170	0	0	0	4.01399e-05	7.79745e-09	3.12199e-05	0.000999001
OTU_1171	0	0	0	4.45999e-06	1.59132e-10	4.45999e-06	0.444444
OTU_1172	8.56317e-05	1.95767e-08	4.42456e-05	0.000173939	3.83507e-08	6.92376e-05	0.273726
OTU_1173	6.42238e-05	1.01279e-08	3.18243e-05	0.000405859	1.25464e-07	0.000125232	0.014985
OTU_1174	2.14079e-05	6.22382e-10	7.88912e-06	4.45999e-06	1.59132e-10	4.45999e-06	0.1412
OTU_1175	3.56799e-06	1.27305e-10	3.56799e-06	0	0	0	1
OTU_1176	3.56799e-06	1.27305e-10	3.56799e-06	1.338e-05	7.04726e-10	9.38567e-06	0.329369
OTU_1177	0.000324687	1.05422e-06	0.000324687	0	0	0	0.000999001
OTU_1178	0.000160559	1.9308e-08	4.39409e-05	0.000196239	1.7459e-08	4.67159e-05	0.575425
OTU_1179	0	0	0	1.338e-05	1.43219e-09	1.338e-05	0.0877908
OTU_1180	0.000221215	5.76552e-08	7.5931e-05	0.000352339	3.47135e-08	6.58725e-05	0.190809
OTU_1181	1.0704e-05	2.97046e-10	5.45019e-06	2.67599e-05	2.45518e-09	1.75185e-05	0.198697
OTU_1182	0.000146288	1.14433e-08	3.3828e-05	9.36597e-05	7.25186e-09	3.01078e-05	0.280719
OTU_1183	3.56799e-06	1.27305e-10	3.56799e-06	0	0	0	1
OTU_1184	0	0	0	1.78399e-05	2.54611e-09	1.78399e-05	0.0390179
